# Supplementary material for: Uncertainty-aware benchmarking reveals ambiguous transcripts in mRNA–lncRNA classification
Source: bioRxiv. 2026 Apr 17:2026.04.14.718168. Preprint. [Version 1] doi: 10.64898/2026.04.14.718168 (PMC13104889; doi:10.64898/2026.04.14.718168)
Supplement: Supplement 2 [file media-2.xlsx]

## Sheet: Table Summary
Table	Description
Table S1	Transcript classification tools displayed in Figure 2A
Table S2	Number of transcripts between versions displayed in Figure 2B
Table S3	Feature names and descriptions for the REP feature extraction pipeline
Table S4	Feature names and descriptions for the NBD feature extraction pipeline
Table S5	Presence, counts and coverage of elements from the REP and NBD feature extraction pipelines
Table S6	Average performance metrics of tools evaluated in the benchmark
Table S7	Per fold performance metrics of tools evaluated in the benchmark
Table S8	Univariate statistic results comparing continuous features between low and high entropy groups
Table S9	Univariate statistic results comparing categorical features between low and high entropy groups
Table S10	Univariate statistic results comparing continuous features between protein-coding and lncRNA transcripts in the low entropy group
Table S11	Univariate statistic results comparing categorical features between protein-coding and lncRNA transcripts in the low entropy group
Table S12	Univariate statistic results comparing continuous features between protein-coding and lncRNA transcripts in the high entropy group
Table S13	Univariate statistic results comparing categorical features between protein-coding and lncRNA transcripts in the high entropy group
Table S14	Absolute SHAP values for each representative feature
Table S15	Number of features after each processing step
Table S16	Performance metrics of trained Random Forest models
Table S17	Transcripts in the “common CDHIT” set without missing classification labels
Table S18	Groups of repetitive elements used in the feature extraction pipeline

## Sheet: Table S1
tool	year	reference
CPC	2007	Kong et al., 2007
PORTRAIT	2009	Arrial et al., 2009
PhyloCSF	2011	Lin et al., 2011
CPAT	2013	Wang et al., 2013
CNCI	2013	Sun et al., 2013
lncRScan	2015	Sun et al., 2015
COME	2017	Hu et al., 2017
FEELnc	2017	Wucher et al., 2017
CPC2	2017	Kang et al., 2017
PLncPRO	2017	Singh et al., 2017
longdist-SVM	2017	Schneider et al 2017
mRNN	2018	Hill et al., 2018
lncRNAnet	2018	Baek et al., 2018
LncADeep	2018	Yang et al., 2018
CPPred	2019	Tong et al., 2019
PredLnc	2019	Liu et al., 2019
CNCI	2019	Han et al., 2019
RNAsamba	2020	Camargo et al.,2020
LncDC	2022	Li et al., 2022
LncRNA-BERT	2025	Romejin et al., 2025

## Sheet: Table S2
From (v46)	To (v47)	Count
new transcripts	lncRNA	131.424
protein-coding	protein-coding	111.838
no class	no class	82.231
lncRNA	lncRNA	59.674
new transcripts	protein-coding	331
lncRNA	removed transcripts	187
new transcripts	no class	52
lncRNA	no class	43
no class	protein-coding	26
lncRNA	protein-coding	23
protein-coding	removed transcripts	20
no class	removed transcripts	11
protein-coding	no class	9
no class	lncRNA	7
protein-coding	lncRNA	1
Total	Total	385.877

## Sheet: Table S3
Feature Name	Description	Category
te_min_sw_score	Minimum Smith-Waterman score of TE elements	TE - Score
te_max_sw_score	Maximum Smith-Waterman score of TE elements	TE - Score
te_mean_sw_score	Mean Smith-Waterman score of TE elements	TE - Score
te_min_divergence	Minimum percentage divergence of TE elements from their reference sequence	TE - Divergence
te_max_divergence	Maximum percentage divergence of TE elements from their reference sequence	TE - Divergence
te_mean_divergence	Mean percentage divergence of TE elements from their reference sequence	TE - Divergence
te_min_perc_del	Minimum percentage of deletions in TE elements from their reference sequence	TE - Mutations
te_max_perc_del	Maximum percentage of deletions in TE elements from their reference sequence	TE - Mutations
te_mean_perc_del	Mean percentage of deletions in TE elements from their reference sequence	TE - Mutations
te_min_perc_ins	Minimum percentage of insertions in TE elements from their reference sequence	TE - Mutations
te_max_perc_ins	Maximum percentage of insertions in TE elements from their reference sequence	TE - Mutations
te_mean_perc_ins	Mean percentage of insertions in TE elements from their reference sequence	TE - Mutations
te_count	Total count of TE elements	TE - Count
te_sum_hit_length	Sum of hit lengths of all TE elements	TE - Length
te_min_hit_length	Minimum hit length of TE elements	TE - Length
te_mean_hit_length	Mean hit length of TE elements	TE - Length
te_max_hit_length	Maximum hit length of TE elements	TE - Length
te_min_hit_reference_coverage	Minimum reference coverage of TE hits	TE - Coverage
te_mean_hit_reference_coverage	Mean reference coverage of TE hits	TE - Coverage
te_max_hit_reference_coverage	Maximum reference coverage of TE hits	TE - Coverage
te_sum_num_fragments	Sum of number of fragments across all TE elements	TE - Fragmentation
te_mean_num_fragments	Mean number of fragments per TE element	TE - Fragmentation
te_max_num_fragments	Maximum number of fragments in a single TE element	TE - Fragmentation
te_sum_fragmented	Total number of fragmented TE elements	TE - Fragmentation
te_unique_subfamilies	Number of unique TE subfamilies	TE - Diversity
te_unique_classes	Number of unique TE classes	TE - Diversity
te_unique_families	Number of unique TE families	TE - Diversity
te_has_dna	Presence of DNA transposon elements	TE - Type Flag
te_dna_count	Count of DNA transposon elements	TE - Type Count
te_has_line	Presence of LINE elements	TE - Type Flag
te_line_count	Count of LINE elements	TE - Type Count
te_has_ltr	Presence of LTR retrotransposon elements	TE - Type Flag
te_ltr_count	Count of LTR retrotransposon elements	TE - Type Count
te_has_ple	Presence of Penelope-like elements	TE - Type Flag
te_ple_count	Count of Penelope-like elements	TE - Type Count
te_has_rc	Presence of rolling-circle elements	TE - Type Flag
te_rc_count	Count of rolling-circle elements	TE - Type Count
te_has_retroposon	Presence of retroposon elements	TE - Type Flag
te_retroposon_count	Count of retroposon elements	TE - Type Count
te_has_sine	Presence of SINE elements	TE - Type Flag
te_sine_count	Count of SINE elements	TE - Type Count
te_has_srprna	Presence of SRP RNA elements	TE - Type Flag
te_srprna_count	Count of SRP RNA elements	TE - Type Count
te_young_count	Count of young (recent) TE insertions	TE - Age
te_ancient_count	Count of ancient (old) TE insertions	TE - Age
te_fragmented_ratio	Ratio of fragmented to total TE elements	TE - Fragmentation
te_gaps_mean	Mean gap size between TE elements	TE - Gaps
te_gaps_median	Median gap size between TE elements	TE - Gaps
te_gaps_max	Maximum gap size between TE elements	TE - Gaps
te_gaps_min	Minimum gap size between TE elements	TE - Gaps
lctr_count	Total count of low complexity and tandem repeat regions	LCTR - Count
lctr_total_length	Total length of LCTR regions	LCTR - Length
lctr_mean_length	Mean length of LCTR regions	LCTR - Length
lctr_sum_num_fragments	Sum of number of fragments in LCTR regions	LCTR - Fragmentation
lctr_mean_num_fragments	Mean number of fragments per LCTR region	LCTR - Fragmentation
lctr_has_low_complexity	Presence of low complexity regions	LCTR - Type Flag
lctr_low_complexity_count	Count of low complexity regions	LCTR - Type Count
lctr_has_simple_repeat	Presence of simple repeat regions	LCTR - Type Flag
lctr_simple_repeat_count	Count of simple repeat regions	LCTR - Type Count
lctr_has_satellite	Presence of satellite DNA regions	LCTR - Type Flag
lctr_satellite_count	Count of satellite DNA regions	LCTR - Type Count
lctr_gaps_mean	Mean gap size between LCTR regions	LCTR - Gaps
lctr_gaps_median	Median gap size between LCTR regions	LCTR - Gaps
lctr_gaps_max	Maximum gap size between LCTR regions	LCTR - Gaps
lctr_gaps_min	Minimum gap size between LCTR regions	LCTR - Gaps
pseudo_min_sw_score	Minimum Smith-Waterman score of pseudogene elements	Pseudogene - Score
pseudo_max_sw_score	Maximum Smith-Waterman score of pseudogene elements	Pseudogene - Score
pseudo_mean_sw_score	Mean Smith-Waterman score of pseudogene elements	Pseudogene - Score
pseudo_min_divergence	Minimum percentage divergence of pseudogene elements from their reference sequence	Pseudogene - Divergence
pseudo_max_divergence	Maximum percentage divergence of pseudogene elements from their reference sequence	Pseudogene - Divergence
pseudo_mean_divergence	Mean percentage divergence of pseudogene elements from their reference sequence	Pseudogene - Divergence
pseudo_min_perc_del	Minimum percentage of deletions in pseudogene elements from their reference sequence	Pseudogene - Mutations
pseudo_max_perc_del	Maximum percentage of deletions in pseudogene elements from their reference sequence	Pseudogene - Mutations
pseudo_mean_perc_del	Mean percentage of deletions in pseudogene elements from their reference sequence	Pseudogene - Mutations
pseudo_min_perc_ins	Minimum percentage of insertions in pseudogene elements from their reference sequence	Pseudogene - Mutations
pseudo_max_perc_ins	Maximum percentage of insertions in pseudogene elements from their reference sequence	Pseudogene - Mutations
pseudo_mean_perc_ins	Mean percentage of insertions in pseudogene elements from their reference sequence	Pseudogene - Mutations
pseudo_count	Total count of pseudogene elements	Pseudogene - Count
pseudo_sum_hit_length	Sum of hit lengths of all pseudogene elements	Pseudogene - Length
pseudo_min_hit_length	Minimum hit length of pseudogene elements	Pseudogene - Length
pseudo_mean_hit_length	Mean hit length of pseudogene elements	Pseudogene - Length
pseudo_max_hit_length	Maximum hit length of pseudogene elements	Pseudogene - Length
pseudo_min_hit_reference_coverage	Minimum reference coverage of pseudogene hits	Pseudogene - Coverage
pseudo_mean_hit_reference_coverage	Mean reference coverage of pseudogene hits	Pseudogene - Coverage
pseudo_max_hit_reference_coverage	Maximum reference coverage of pseudogene hits	Pseudogene - Coverage
pseudo_sum_num_fragments	Sum of number of fragments in pseudogene elements	Pseudogene - Fragmentation
pseudo_mean_num_fragments	Mean number of fragments per pseudogene element	Pseudogene - Fragmentation
pseudo_max_num_fragments	Maximum number of fragments in a single pseudogene	Pseudogene - Fragmentation
pseudo_sum_fragmented	Total number of fragmented pseudogene elements	Pseudogene - Fragmentation
pseudo_unique_subfamilies	Number of unique pseudogene subfamilies	Pseudogene - Diversity
pseudo_unique_classes	Number of unique pseudogene classes	Pseudogene - Diversity
pseudo_has_rrna	Presence of ribosomal RNA pseudogenes	Pseudogene - Type Flag
pseudo_rrna_count	Count of ribosomal RNA pseudogenes	Pseudogene - Type Count
pseudo_has_scrna	Presence of small cytoplasmic RNA pseudogenes	Pseudogene - Type Flag
pseudo_scrna_count	Count of small cytoplasmic RNA pseudogenes	Pseudogene - Type Count
pseudo_has_snrna	Presence of small nuclear RNA pseudogenes	Pseudogene - Type Flag
pseudo_snrna_count	Count of small nuclear RNA pseudogenes	Pseudogene - Type Count
pseudo_has_trna	Presence of transfer RNA pseudogenes	Pseudogene - Type Flag
pseudo_trna_count	Count of transfer RNA pseudogenes	Pseudogene - Type Count
pseudo_ancient_count	Count of ancient pseudogene insertions	Pseudogene - Age
pseudogene_gaps_mean	Mean gap size between pseudogene elements	Pseudogene - Gaps
pseudogene_gaps_median	Median gap size between pseudogene elements	Pseudogene - Gaps
pseudogene_gaps_max	Maximum gap size between pseudogene elements	Pseudogene - Gaps
pseudogene_gaps_min	Minimum gap size between pseudogene elements	Pseudogene - Gaps
unknown_count	Count of unknown repeat elements	Unknown - Count
unknown_total_length	Total length of unknown repeat regions	Unknown - Length
unknown_mean_length	Mean length of unknown repeat regions	Unknown - Length
unknown_sum_num_fragments	Sum of fragments in unknown repeat regions	Unknown - Fragmentation
unknown_mean_num_fragments	Mean number of fragments per unknown repeat	Unknown - Fragmentation
unknown_gaps_mean	Mean gap size between unknown repeat regions	Unknown - Gaps
unknown_gaps_median	Median gap size between unknown repeat regions	Unknown - Gaps
unknown_gaps_max	Maximum gap size between unknown repeat regions	Unknown - Gaps
unknown_gaps_min	Minimum gap size between unknown repeat regions	Unknown - Gaps
global_rm_count	Total RepeatMasker element count	Global - Count
global_rm_total_length	Total length of all RepeatMasker elements	Global - Length
global_gaps_mean	Global mean gap size between any pair of elements	Global - Gaps
global_gaps_median	Global median gap size between any pair of elements	Global - Gaps
global_gaps_max	Global maximum gap size between any pair of elements	Global - Gaps
global_gaps_min	Global minimum gap size between any pair of elements	Global - Gaps
te_sum_hit_length_pct	TE sum hit length as percentage of transcript length	TE - Percentage
te_min_hit_length_pct	TE minimum hit length as percentage of transcript length	TE - Percentage
te_mean_hit_length_pct	TE mean hit length as percentage of transcript length	TE - Percentage
te_max_hit_length_pct	TE maximum hit length as percentage of transcript length	TE - Percentage
te_gaps_mean_pct	TE mean gap size as percentage of transcript length	TE - Percentage
te_gaps_median_pct	TE median gap size as percentage of transcript length	TE - Percentage
te_gaps_max_pct	TE maximum gap size as percentage of transcript length	TE - Percentage
te_gaps_min_pct	TE minimum gap size as percentage of transcript length	TE - Percentage
lctr_total_length_pct	LCTR total length as percentage of transcript length	LCTR - Percentage
lctr_mean_length_pct	LCTR mean length as percentage of transcript length	LCTR - Percentage
unknown_total_length_pct	Unknown repeat total length as percentage of transcript length	Unknown - Percentage
unknown_mean_length_pct	Unknown repeat mean length as percentage of transcript length	Unknown - Percentage
global_rm_total_length_pct	Global RepeatMasker coverage as percentage of transcript length	Global - Percentage
global_gaps_mean_pct	Global mean gap size as percentage of transcript length	Global - Percentage
global_gaps_median_pct	Global median gap size as percentage of transcript length	Global - Percentage
te_count_per_kb	Number of TE elements per kilobase	TE - Density
lctr_count_per_kb	Number of LCTR regions per kilobase	LCTR - Density
unknown_count_per_kb	Number of unknown repeats per kilobase	Unknown - Density
global_rm_count_per_kb	Total RepeatMasker element count per kilobase	Global - Density
te_dna_count_per_kb	DNA transposon count per kilobase	TE Type - Density
te_line_count_per_kb	LINE element count per kilobase	TE Type - Density
te_ltr_count_per_kb	LTR retrotransposon count per kilobase	TE Type - Density
te_ple_count_per_kb	Penelope-like element count per kilobase	TE Type - Density
te_rc_count_per_kb	Rolling-circle element count per kilobase	TE Type - Density
te_retroposon_count_per_kb	Retroposon count per kilobase	TE Type - Density
te_sine_count_per_kb	SINE element count per kilobase	TE Type - Density
te_srprna_count_per_kb	SRP RNA element count per kilobase	TE Type - Density
te_young_count_per_kb	Young TE insertion count per kilobase	TE Age - Density
te_ancient_count_per_kb	Ancient TE insertion count per kilobase	TE Age - Density
lctr_low_complexity_count_per_kb	Low complexity region count per kilobase	LCTR Type - Density
lctr_simple_repeat_count_per_kb	Simple repeat count per kilobase	LCTR Type - Density
lctr_satellite_count_per_kb	Satellite DNA count per kilobase	LCTR Type - Density
pseudo_count_per_kb	Pseudogene element count per kilobase	Pseudogene - Density
pseudo_rrna_count_per_kb	rRNA pseudogene count per kilobase	Pseudogene Type - Density
pseudo_scrna_count_per_kb	scRNA pseudogene count per kilobase	Pseudogene Type - Density
pseudo_snrna_count_per_kb	snRNA pseudogene count per kilobase	Pseudogene Type - Density
pseudo_trna_count_per_kb	tRNA pseudogene count per kilobase	Pseudogene Type - Density
pseudo_ancient_count_per_kb	Ancient pseudogene count per kilobase	Pseudogene Age - Density

## Sheet: Table S4
Feature Name	Description	Category
apr_hit_count	Count of A-phased repeat (APR) motifs	APR - Count
apr_total_length	Total length of APR motifs (summed)	APR - Length
apr_max_length	Maximum length of APR motifs	APR - Length
apr_mean_length	Mean length of APR motifs	APR - Length
apr_std_length	Standard deviation of APR motif lengths	APR - Length
apr_unique_length	Total length of APR motifs (overlapped)	APR - Length
apr_gaps_mean	Mean gap size between APR regions	APR - Gaps
apr_gaps_median	Median gap size between APR regions	APR - Gaps
apr_gaps_max	Maximum gap size between APR regions	APR - Gaps
apr_gaps_min	Minimum gap size between APR regions	APR - Gaps
apr_present	Presence flag for APR motifs	APR - Flag
apr_total_length_pct	APR total length as percentage of transcript length	APR - Percentage
apr_max_length_pct	APR max length as percentage of transcript length	APR - Percentage
apr_mean_length_pct	APR mean length as percentage of transcript length	APR - Percentage
apr_std_length_pct	APR length std dev as percentage of transcript length	APR - Percentage
apr_unique_length_pct	APR unique coverage as percentage of transcript length	APR - Percentage
apr_gaps_mean_pct	APR mean gap as percentage of transcript length	APR - Percentage
apr_gaps_median_pct	APR median gap as percentage of transcript length	APR - Percentage
apr_gaps_max_pct	APR max gap as percentage of transcript length	APR - Percentage
apr_gaps_min_pct	APR min gap as percentage of transcript length	APR - Percentage
apr_hit_count_per_kb	APR motif count per kilobase	APR - Density
dr_hit_count	Count of direct repeat (DR) motifs	DR - Count
dr_total_length	Total length of DR motifs (summed)	DR - Length
dr_max_length	Maximum length of DR motifs	DR - Length
dr_mean_length	Mean length of DR motifs	DR - Length
dr_std_length	Standard deviation of DR motif lengths	DR - Length
dr_unique_length	Total unique length covered by DR motifs (overlapped)	DR - Length
dr_gaps_mean	Mean gap size between DR regions	DR - Gaps
dr_gaps_median	Median gap size between DR regions	DR - Gaps
dr_gaps_max	Maximum gap size between DR regions	DR - Gaps
dr_gaps_min	Minimum gap size between DR regions	DR - Gaps
dr_present	Presence flag for DR motifs	DR - Flag
dr_total_length_pct	DR total length as percentage of transcript length	DR - Percentage
dr_max_length_pct	DR max length as percentage of transcript length	DR - Percentage
dr_mean_length_pct	DR mean length as percentage of transcript length	DR - Percentage
dr_std_length_pct	DR length std dev as percentage of transcript length	DR - Percentage
dr_unique_length_pct	DR unique coverage as percentage of transcript length	DR - Percentage
dr_gaps_mean_pct	DR mean gap as percentage of transcript length	DR - Percentage
dr_gaps_median_pct	DR median gap as percentage of transcript length	DR - Percentage
dr_gaps_max_pct	DR max gap as percentage of transcript length	DR - Percentage
dr_gaps_min_pct	DR min gap as percentage of transcript length	DR - Percentage
dr_hit_count_per_kb	DR motif count per kilobase	DR - Density
gq_hit_count	Count of G-quadruplex (GQ) motifs	GQ - Count
gq_total_length	Total length of GQ motifs (summed)	GQ - Length
gq_max_length	Maximum length of GQ motifs	GQ - Length
gq_mean_length	Mean length of GQ motifs	GQ - Length
gq_std_length	Standard deviation of GQ motif lengths	GQ - Length
gq_unique_length	Total unique length covered by GQ motifs (overlapped)	GQ - Length
gq_gaps_mean	Mean gap size between GQ regions	GQ - Gaps
gq_gaps_median	Median gap size between GQ regions	GQ - Gaps
gq_gaps_max	Maximum gap size between GQ regions	GQ - Gaps
gq_gaps_min	Minimum gap size between GQ regions	GQ - Gaps
gq_present	Presence flag for GQ motifs	GQ - Flag
gq_total_length_pct	GQ total length as percentage of transcript length	GQ - Percentage
gq_max_length_pct	GQ max length as percentage of transcript length	GQ - Percentage
gq_mean_length_pct	GQ mean length as percentage of transcript length	GQ - Percentage
gq_std_length_pct	GQ length std dev as percentage of transcript length	GQ - Percentage
gq_unique_length_pct	GQ unique coverage as percentage of transcript length	GQ - Percentage
gq_gaps_mean_pct	GQ mean gap as percentage of transcript length	GQ - Percentage
gq_gaps_median_pct	GQ median gap as percentage of transcript length	GQ - Percentage
gq_gaps_max_pct	GQ max gap as percentage of transcript length	GQ - Percentage
gq_gaps_min_pct	GQ min gap as percentage of transcript length	GQ - Percentage
gq_hit_count_per_kb	GQ motif count per kilobase	GQ - Density
ir_hit_count	Count of inverted repeat (IR) motifs	IR - Count
ir_total_length	Total length of IR motifs (summed)	IR - Length
ir_max_length	Maximum length of IR motifs	IR - Length
ir_mean_length	Mean length of IR motifs	IR - Length
ir_std_length	Standard deviation of IR motif lengths	IR - Length
ir_unique_length	Total unique length covered by IR motifs (overlapped)	IR - Length
ir_gaps_mean	Mean gap size between IR regions	IR - Gaps
ir_gaps_median	Median gap size between IR regions	IR - Gaps
ir_gaps_max	Maximum gap size between IR regions	IR - Gaps
ir_gaps_min	Minimum gap size between IR regions	IR - Gaps
ir_present	Presence flag for IR motifs	IR - Flag
ir_total_length_pct	IR total length as percentage of transcript length	IR - Percentage
ir_max_length_pct	IR max length as percentage of transcript length	IR - Percentage
ir_mean_length_pct	IR mean length as percentage of transcript length	IR - Percentage
ir_std_length_pct	IR length std dev as percentage of transcript length	IR - Percentage
ir_unique_length_pct	IR unique coverage as percentage of transcript length	IR - Percentage
ir_gaps_mean_pct	IR mean gap as percentage of transcript length	IR - Percentage
ir_gaps_median_pct	IR median gap as percentage of transcript length	IR - Percentage
ir_gaps_max_pct	IR max gap as percentage of transcript length	IR - Percentage
ir_gaps_min_pct	IR min gap as percentage of transcript length	IR - Percentage
ir_hit_count_per_kb	IR motif count per kilobase	IR - Density
mr_hit_count	Count of mirror repeat (MR) motifs	MR - Count
mr_total_length	Total length of MR motifs (summed)	MR - Length
mr_max_length	Maximum length of MR motifs	MR - Length
mr_mean_length	Mean length of MR motifs	MR - Length
mr_std_length	Standard deviation of MR motif lengths	MR - Length
mr_unique_length	Total unique length covered by MR motifs (overlapped)	MR - Length
mr_gaps_mean	Mean gap size between MR regions	MR - Gaps
mr_gaps_median	Median gap size between MR regions	MR - Gaps
mr_gaps_max	Maximum gap size between MR regions	MR - Gaps
mr_gaps_min	Minimum gap size between MR regions	MR - Gaps
mr_present	Presence flag for MR motifs	MR - Flag
mr_total_length_pct	MR total length as percentage of transcript length	MR - Percentage
mr_max_length_pct	MR max length as percentage of transcript length	MR - Percentage
mr_mean_length_pct	MR mean length as percentage of transcript length	MR - Percentage
mr_std_length_pct	MR length std dev as percentage of transcript length	MR - Percentage
mr_unique_length_pct	MR unique coverage as percentage of transcript length	MR - Percentage
mr_gaps_mean_pct	MR mean gap as percentage of transcript length	MR - Percentage
mr_gaps_median_pct	MR median gap as percentage of transcript length	MR - Percentage
mr_gaps_max_pct	MR max gap as percentage of transcript length	MR - Percentage
mr_gaps_min_pct	MR min gap as percentage of transcript length	MR - Percentage
mr_hit_count_per_kb	MR motif count per kilobase	MR - Density
str_hit_count	Count of short tandem repeat (STR) motifs	STR - Count
str_total_length	Total length of STR motifs (summed)	STR - Length
str_max_length	Maximum length of STR motifs	STR - Length
str_mean_length	Mean length of STR motifs	STR - Length
str_std_length	Standard deviation of STR motif lengths	STR - Length
str_unique_length	Total unique length covered by STR motifs (overlapped)	STR - Length
str_gaps_mean	Mean gap size between STR regions	STR - Gaps
str_gaps_median	Median gap size between STR regions	STR - Gaps
str_gaps_max	Maximum gap size between STR regions	STR - Gaps
str_gaps_min	Minimum gap size between STR regions	STR - Gaps
str_present	Presence flag for STR motifs	STR - Flag
str_total_length_pct	STR total length as percentage of transcript length	STR - Percentage
str_max_length_pct	STR max length as percentage of transcript length	STR - Percentage
str_mean_length_pct	STR mean length as percentage of transcript length	STR - Percentage
str_std_length_pct	STR length std dev as percentage of transcript length	STR - Percentage
str_unique_length_pct	STR unique coverage as percentage of transcript length	STR - Percentage
str_gaps_mean_pct	STR mean gap as percentage of transcript length	STR - Percentage
str_gaps_median_pct	STR median gap as percentage of transcript length	STR - Percentage
str_gaps_max_pct	STR max gap as percentage of transcript length	STR - Percentage
str_gaps_min_pct	STR min gap as percentage of transcript length	STR - Percentage
str_hit_count_per_kb	STR motif count per kilobase	STR - Density
tri_hit_count	Count of triplex (TRI) motifs	TRI - Count
tri_total_length	Total length of TRI motifs (summed)	TRI - Length
tri_max_length	Maximum length of TRI motifs	TRI - Length
tri_mean_length	Mean length of TRI motifs	TRI - Length
tri_std_length	Standard deviation of TRI motif lengths	TRI - Length
tri_unique_length	Total unique length covered by TRI motifs (overlapped)	TRI - Length
tri_gaps_mean	Mean gap size between TRI regions	TRI - Gaps
tri_gaps_median	Median gap size between TRI regions	TRI - Gaps
tri_gaps_max	Maximum gap size between TRI regions	TRI - Gaps
tri_gaps_min	Minimum gap size between TRI regions	TRI - Gaps
tri_present	Presence flag for TRI motifs	TRI - Flag
tri_total_length_pct	TRI total length as percentage of transcript length	TRI - Percentage
tri_max_length_pct	TRI max length as percentage of transcript length	TRI - Percentage
tri_mean_length_pct	TRI mean length as percentage of transcript length	TRI - Percentage
tri_std_length_pct	TRI length std dev as percentage of transcript length	TRI - Percentage
tri_unique_length_pct	TRI unique coverage as percentage of transcript length	TRI - Percentage
tri_gaps_mean_pct	TRI mean gap as percentage of transcript length	TRI - Percentage
tri_gaps_median_pct	TRI median gap as percentage of transcript length	TRI - Percentage
tri_gaps_max_pct	TRI max gap as percentage of transcript length	TRI - Percentage
tri_gaps_min_pct	TRI min gap as percentage of transcript length	TRI - Percentage
tri_hit_count_per_kb	TRI motif count per kilobase	TRI - Density
z_hit_count	Count of Z-DNA motifs	Z-DNA - Count
z_total_length	Total length of Z-DNA motifs (summed)	Z-DNA - Length
z_max_length	Maximum length of Z-DNA motifs	Z-DNA - Length
z_mean_length	Mean length of Z-DNA motifs	Z-DNA - Length
z_std_length	Standard deviation of Z-DNA motif lengths	Z-DNA - Length
z_unique_length	Total unique length covered by Z-DNA motifs (overlapped)	Z-DNA - Length
z_gaps_mean	Mean gap size between Z-DNA regions	Z-DNA - Gaps
z_gaps_median	Median gap size between Z-DNA regions	Z-DNA - Gaps
z_gaps_max	Maximum gap size between Z-DNA regions	Z-DNA - Gaps
z_gaps_min	Minimum gap size between Z-DNA regions	Z-DNA - Gaps
z_present	Presence flag for Z-DNA motifs	Z-DNA - Flag
z_total_length_pct	Z-DNA total length as percentage of transcript length	Z-DNA - Percentage
z_max_length_pct	Z-DNA max length as percentage of transcript length	Z-DNA - Percentage
z_mean_length_pct	Z-DNA mean length as percentage of transcript length	Z-DNA - Percentage
z_std_length_pct	Z-DNA length std dev as percentage of transcript length	Z-DNA - Percentage
z_unique_length_pct	Z-DNA unique coverage as percentage of transcript length	Z-DNA - Percentage
z_gaps_mean_pct	Z-DNA mean gap as percentage of transcript length	Z-DNA - Percentage
z_gaps_median_pct	Z-DNA median gap as percentage of transcript length	Z-DNA - Percentage
z_gaps_max_pct	Z-DNA max gap as percentage of transcript length	Z-DNA - Percentage
z_gaps_min_pct	Z-DNA min gap as percentage of transcript length	Z-DNA - Percentage
z_hit_count_per_kb	Z-DNA motif count per kilobase	Z-DNA - Density
all_nonb_gaps_mean	Mean gap size across all non-B DNA motifs	Non-B Summary - Gaps
all_nonb_gaps_median	Median gap size across all non-B DNA motifs	Non-B Summary - Gaps
all_nonb_gaps_max	Maximum gap size across all non-B DNA motifs	Non-B Summary - Gaps
all_nonb_gaps_min	Minimum gap size across all non-B DNA motifs	Non-B Summary - Gaps
any_nonb_present	Presence flag for any non-B DNA motif	Non-B Summary - Flag
n_motif_types	Number of distinct non-B DNA motif types present	Non-B Summary - Diversity
total_nonb_count	Total count of all non-B DNA motifs	Non-B Summary - Count
total_nonb_coverage	Total length covered by all non-B DNA motifs	Non-B Summary - Coverage
total_nonb_coverage_pct	Total non-B DNA coverage as percentage of transcript length	Non-B Summary - Coverage
motif_diversity	Shannon diversity index of non-B DNA motif types	Non-B Summary - Diversity

## Sheet: Table S5
Group	Feature	PC count (mean±SD)	lncRNA count (mean±SD)	PC cov. (mean±SD)	lncRNA cov. (mean±SD)	PC % w/ hit	lncRNA % w/ hit	U (count)	VDA (count)	p_MWU_count	U (cov)	VDA (cov)	p_MWU_cov	χ²	OR (PC/lncRNA)	φ	p_Chi2	p_MWU_count_adj	p_MWU_cov_adj	p_Chi2_adj	Significant
REP	REP (total)	1.50 ± 2.55	2.27 ± 2.39	7.12 ± 11.57	28.27 ± 24.35	56.9	81.4	1051393000	0.3499	0	683498600	0.2274	0	7289.72	0.3015	0.2555	0	0	0	0	TRUE
TE	TE (total)	0.76 ± 1.68	1.81 ± 1.87	5.83 ± 11.34	26.75 ± 24.16	35.2	76.2	819502400	0.2727	0	665602400	0.2215	0	18105.5	0.1699	0.4027	0	0	0	0	TRUE
TE	LINE	0.16 ± 0.52	0.43 ± 0.73	NA	NA	11.9	32.7	1189964000	0.396	0	NA	NA	NA	7157.12	0.279	0.2532	0	0	NA	0	TRUE
TE	LTR	0.09 ± 0.38	0.56 ± 0.86	NA	NA	6.9	38.6	1021336000	0.3399	0	NA	NA	NA	17056.3	0.1177	0.3908	0	0	NA	0	TRUE
TE	SINE	0.40 ± 1.01	0.59 ± 1.01	NA	NA	23.6	39.2	1270854000	0.4229	0	NA	NA	NA	3132.03	0.4785	0.1675	0	0	NA	0	TRUE
TE	DNA	0.11 ± 0.40	0.21 ± 0.52	NA	NA	8.2	16.6	1377076000	0.4582	0	NA	NA	NA	1847.95	0.4491	0.1287	0	0	NA	0	TRUE
TE	Retroposon	0.01 ± 0.09	0.01 ± 0.12	NA	NA	0.8	1.3	1493975000	0.4971	0	NA	NA	NA	90.1424	0.5676	0.0284	0	0	NA	0	TRUE
TE	RC	0.00 ± 0.02	0.00 ± 0.03	NA	NA	0	0.1	1501234000	0.4995	0	NA	NA	NA	37.9216	0.2012	0.0184	0	0	NA	0	TRUE
TE	PLE	0.00 ± 0.01	0.00 ± 0.00	NA	NA	0	0	1502677000	0.5	0.3493	NA	NA	NA	0.6019	2.0464	0.0023	0.4378	0.4454	NA	0.5446	FALSE
TE	ERV1	0.00 ± 0.00	0.00 ± 0.00	NA	NA	0	0	1502620000	0.5	1	NA	NA	NA	0.037	0.6821	0.0006	0.8474	1	NA	0.9195	FALSE
TE	ERVK	0.00 ± 0.00	0.00 ± 0.00	NA	NA	0	0	1502620000	0.5	1	NA	NA	NA	0.037	0.6821	0.0006	0.8474	1	NA	0.9195	FALSE
TE	ERVL	0.00 ± 0.00	0.00 ± 0.00	NA	NA	0	0	1502620000	0.5	1	NA	NA	NA	0.037	0.6821	0.0006	0.8474	1	NA	0.9195	FALSE
TE	ERVL-MaLR	0.00 ± 0.00	0.00 ± 0.00	NA	NA	0	0	1502620000	0.5	1	NA	NA	NA	0.037	0.6821	0.0006	0.8474	1	NA	0.9195	FALSE
LCTR	LCTR (total)	0.65 ± 1.22	0.28 ± 0.63	1.25 ± 2.97	1.31 ± 6.03	35.9	21	1750032000	0.5823	0	1704097000	0.567	0	2857.02	2.1073	0.16	0	0	0	0	TRUE
LCTR	Low complexity	0.11 ± 0.37	0.05 ± 0.22	NA	NA	9.3	4.4	1575986000	0.5244	0	NA	NA	NA	936.161	2.2126	0.0916	0	0	NA	0	TRUE
LCTR	Simple repeat	0.54 ± 1.07	0.21 ± 0.54	NA	NA	31.7	16.8	1742686000	0.5799	0	NA	NA	NA	3150.62	2.3038	0.168	0	0	NA	0	TRUE
LCTR	Satellite	0.00 ± 0.06	0.02 ± 0.18	NA	NA	0.3	1.3	1487651000	0.495	0	NA	NA	NA	393.444	0.2169	0.0594	0	0	NA	0	TRUE
Pseudogene	Pseudogene (total)	0.00 ± 0.05	0.01 ± 0.09	0.01 ± 0.30	0.06 ± 1.06	0.3	0.6	1497359000	0.4982	0	1497345000	0.4982	0	79.0079	0.4408	0.0266	0	0	0	0	TRUE
Pseudogene	rRNA	0.00 ± 0.02	0.00 ± 0.02	NA	NA	0	0	1502524000	0.5	0.6192	NA	NA	NA	0.2692	0.864	0.0016	0.6039	0.7344	NA	0.7333	FALSE
Pseudogene	scRNA	0.00 ± 0.02	0.00 ± 0.02	NA	NA	0	0.1	1502332000	0.4999	0.1132	NA	NA	NA	2.5437	0.6239	0.0048	0.1107	0.1481	NA	0.1481	FALSE
Pseudogene	snRNA	0.00 ± 0.04	0.00 ± 0.06	NA	NA	0.2	0.4	1499555000	0.499	0	NA	NA	NA	45.7161	0.4436	0.0202	0	0	NA	0	TRUE
Pseudogene	tRNA	0.00 ± 0.02	0.00 ± 0.05	NA	NA	0	0.2	1500654000	0.4993	0	NA	NA	NA	47.4659	0.2528	0.0206	0	0	NA	0	TRUE
Unknown	Unknown	0.01 ± 0.70	0.01 ± 0.28	0.03 ± 1.06	0.16 ± 2.32	0.5	1	1495036000	0.4975	0	1494998000	0.4975	0	102.078	0.4808	0.0302	0	0	0	0	TRUE
NBD	NBD (total)	288.02 ± 551.34	215.73 ± 415.33	13.63 ± 16.79	13.10 ± 26.96	99.9	99.3	1823109000	0.6066	0	1636650000	0.5446	0	221.63	4.7518	0.0446	0	0	0	0	TRUE
NBD	APR	7.33 ± 17.23	6.50 ± 14.08	0.26 ± 0.28	0.32 ± 0.45	70.7	63.9	1622685000	0.54	0	1450314000	0.4826	0	562.782	1.36	0.071	0	0	0	0	TRUE
NBD	DR	27.90 ± 56.33	20.99 ± 40.82	1.43 ± 1.78	1.42 ± 2.38	90.8	81.2	1763683000	0.5869	0	1594207000	0.5305	0	2156.9	2.2737	0.139	0	0	0	0	TRUE
NBD	G4	15.50 ± 27.06	8.44 ± 14.30	1.56 ± 2.24	1.07 ± 1.87	92.7	79.3	1932590000	0.6431	0	1792586000	0.5965	0	4373.24	3.3247	0.1979	0	0	0	0	TRUE
NBD	IR	124.67 ± 253.92	97.23 ± 196.70	4.52 ± 1.73	4.49 ± 2.35	99.3	97.4	1792609000	0.5965	0	1573193000	0.5235	0	704.419	3.9524	0.0794	0	0	0	0	TRUE
NBD	MR	35.71 ± 71.63	27.69 ± 54.69	2.50 ± 1.92	2.50 ± 2.58	93.2	84.7	1771503000	0.5895	0	1570838000	0.5227	0	2130.15	2.4877	0.1381	0	0	0	0	TRUE
NBD	STR	60.69 ± 111.92	43.11 ± 81.28	1.63 ± 0.83	1.50 ± 1.07	96.7	91.1	1821953000	0.6063	0	1698044000	0.565	0	1582.39	2.8422	0.119	0	0	0	0	TRUE
NBD	TRI	8.18 ± 15.70	5.70 ± 11.04	0.34 ± 0.35	0.31 ± 0.48	76.3	63.2	1761996000	0.5863	0	1697155000	0.5647	0	2239.68	1.8742	0.1416	0	0	0	0	TRUE
NBD	Z-DNA	8.04 ± 18.00	6.07 ± 12.04	0.23 ± 0.35	0.26 ± 0.51	78.1	67.1	1698123000	0.5651	0	1568472000	0.5219	0	1667.81	1.7457	0.1222	0	0	0	0	TRUE

## Sheet: Table S6
tool	used_in_becnmark	rank_by_f1	f1_score_mean	f1_score_std	balanced_accuracy_mean	balanced_accuracy_std	precision_mean	precision_std	recall_mean	recall_std	accuracy_mean	accuracy_std
lncrnabert	TRUE	1	0.9484	0.0008	0.95	0.0011	0.947	0.0008	0.95	0.0011	0.9501	0.0007
plncpro	TRUE	2	0.9313	0.0006	0.9313	0.0005	0.9313	0.0008	0.9313	0.0005	0.9337	0.0006
mrnn	TRUE	3	0.9205	0.0015	0.9227	0.0013	0.9187	0.0017	0.9227	0.0013	0.923	0.0015
feelnc	TRUE	4	0.9135	0.0018	0.9163	0.002	0.9113	0.0017	0.9163	0.002	0.9161	0.0017
rnasamba	TRUE	5	0.9099	0.0012	0.9156	0.001	0.9066	0.0012	0.9156	0.001	0.9121	0.0013
ss_lncfinder	TRUE	6	0.8958	0.0024	0.902	0.0028	0.8925	0.0024	0.902	0.0028	0.8982	0.0023
lncfinder	FALSE	7	0.8877	0.0026	0.895	0.0029	0.8844	0.0026	0.895	0.0029	0.89	0.0025
ss_lncDC	TRUE	8	0.8129	0.0024	0.8365	0.002	0.8293	0.0016	0.8365	0.002	0.8131	0.0024
lncDC	FALSE	9	0.8056	0.003	0.831	0.0025	0.8258	0.002	0.831	0.0025	0.8057	0.003
l_cpat	TRUE	10	0.7516	0.0033	0.7427	0.0031	0.8064	0.0024	0.7427	0.0031	0.7799	0.0025
p_cpat	FALSE	11	0.477	0.0053	0.5495	0.0029	0.7605	0.0031	0.5495	0.0029	0.6331	0.0022

## Sheet: Table S7
fold	tool	accuracy	balanced_accuracy	precision	recall	f1_score
fold1	CPAT	0.7799	0.7421	0.8076	0.7421	0.7511
fold2	CPAT	0.7824	0.7451	0.8096	0.7451	0.7543
fold3	CPAT	0.7799	0.7429	0.8053	0.7429	0.7519
fold4	CPAT	0.7816	0.7454	0.8064	0.7454	0.7544
fold5	CPAT	0.7759	0.7378	0.8031	0.7378	0.7464
fold1	FEELnc	0.9135	0.9131	0.9088	0.9131	0.9107
fold2	FEELnc	0.9177	0.9184	0.9129	0.9184	0.9153
fold3	FEELnc	0.9166	0.917	0.9118	0.917	0.9141
fold4	FEELnc	0.9172	0.9172	0.9125	0.9172	0.9146
fold5	FEELnc	0.9155	0.9159	0.9107	0.9159	0.9129
fold1	LncDC	0.8143	0.8371	0.8292	0.8371	0.8141
fold2	LncDC	0.8114	0.835	0.8279	0.835	0.8112
fold3	LncDC	0.8158	0.8389	0.8311	0.8389	0.8156
fold4	LncDC	0.8141	0.8376	0.8307	0.8376	0.8139
fold5	LncDC	0.8098	0.8339	0.8274	0.8339	0.8096
fold1	LncFinder	0.8945	0.8974	0.8887	0.8974	0.8919
fold2	LncFinder	0.8993	0.9035	0.8937	0.9035	0.897
fold3	LncFinder	0.8996	0.9036	0.894	0.9036	0.8973
fold4	LncFinder	0.9001	0.9043	0.8946	0.9043	0.8979
fold5	LncFinder	0.8974	0.9014	0.8917	0.9014	0.8951
fold1	PlncPro	0.934	0.9311	0.9319	0.9311	0.9315
fold2	PlncPro	0.9331	0.9309	0.9304	0.9309	0.9307
fold3	PlncPro	0.934	0.932	0.9312	0.932	0.9316
fold4	PlncPro	0.9331	0.9307	0.9306	0.9307	0.9307
fold5	PlncPro	0.9345	0.9317	0.9323	0.9317	0.932
fold1	RNAsamba	0.9113	0.9141	0.9059	0.9141	0.9091
fold2	RNAsamba	0.913	0.9166	0.9075	0.9166	0.9109
fold3	RNAsamba	0.912	0.9157	0.9065	0.9157	0.9099
fold4	RNAsamba	0.9104	0.9156	0.905	0.9156	0.9085
fold5	RNAsamba	0.9136	0.9162	0.9082	0.9162	0.9113
fold1	lncRNABERT	0.95	0.9503	0.9467	0.9503	0.9484
fold2	lncRNABERT	0.9489	0.9486	0.9459	0.9486	0.9472
fold3	lncRNABERT	0.9508	0.9506	0.9479	0.9506	0.9492
fold4	lncRNABERT	0.9501	0.9492	0.9476	0.9492	0.9484
fold5	lncRNABERT	0.9505	0.9513	0.9469	0.9513	0.9489
fold1	mRNN	0.9238	0.9229	0.9199	0.9229	0.9213
fold2	mRNN	0.9235	0.9235	0.9191	0.9235	0.9211
fold3	mRNN	0.9228	0.9225	0.9185	0.9225	0.9203
fold4	mRNN	0.9241	0.924	0.9199	0.924	0.9218
fold5	mRNN	0.9205	0.9207	0.9159	0.9207	0.918

## Sheet: Table S8
feature	cluster	statistic	p_value	vda	abs_vda	test	adj_p	significant
AAA_plncpro	33.0	23915925.5	2.0705413086536254e-09	0.4696015223493596	0.03039847765064041	Mann-Whitney U	3.2068989965679046e-09	True
AAC_plncpro	19.0	23128818.5	1.5850593826441879e-19	0.4541462707659811	0.045853729234018925	Mann-Whitney U	2.916509264065306e-19	True
AAG_plncpro	18.0	24292752.5	5.797623335329483e-06	0.4770007146934878	0.022999285306512185	Mann-Whitney U	8.36020919828076e-06	True
AAT_plncpro	33.0	22559444.0	2.520459878424223e-29	0.4429663090293171	0.05703369097068289	Mann-Whitney U	5.39261183290764e-29	True
ACA_plncpro	21.0	22585294.5	7.792252856808752e-29	0.4434738969189638	0.05652610308103623	Mann-Whitney U	1.651813969646095e-28	True
ACC_plncpro	25.0	25283693.0	0.4850940545615301	0.49645834209568207	0.0035416579043179297	Mann-Whitney U	0.5201474710916174	False
ACG_plncpro	67.0	26456141.0	0.00012305572928596002	0.5194799628009089	0.019479962800908912	Mann-Whitney U	0.00017205360325696538	True
ACT_plncpro	58.0	23827698.5	2.394081236925105e-10	0.4678691397362628	0.03213086026373718	Mann-Whitney U	3.8106483355901317e-10	True
AGA_plncpro	18.0	24719324.0	0.0039445400332262055	0.4853766659311203	0.014623334068879723	Mann-Whitney U	0.005259386710968274	True
AGC_plncpro	36.0	25789471.5	0.20784446466265327	0.5063895635979223	0.00638956359792231	Mann-Whitney U	0.24578008674761057	False
AGG_plncpro	53.0	28145272.5	3.128707768402496e-25	0.5526469303033062	0.05264693030330625	Mann-Whitney U	6.284740495480996e-25	True
AGT_plncpro	43.0	25240022.0	0.3858517984795957	0.49560083950467765	0.004399160495322352	Mann-Whitney U	0.4266630463957068	False
ATA_plncpro	32.0	22306590.5	2.3941664380596043e-34	0.4380014002478709	0.061998599752129124	Mann-Whitney U	5.425204736489744e-34	True
ATC_plncpro	48.0	22551880.5	1.8082001818636618e-29	0.44281779580894065	0.05718220419105935	Mann-Whitney U	3.9050332566069694e-29	True
ATG_plncpro	22.0	21298094.0	1.7115245114678442e-58	0.41819905173812993	0.08180094826187007	Mann-Whitney U	4.604101025001218e-58	True
ATT_plncpro	32.0	22621136.5	3.665756943306728e-28	0.44417767306026534	0.05582232693973466	Mann-Whitney U	7.735083458353647e-28	True
CAA_plncpro	20.0	21332883.5	1.4997942016693343e-57	0.4188821614995219	0.0811178385004781	Mann-Whitney U	3.964973176826976e-57	True
CAC_plncpro	26.0	25509620.5	0.8600334369126426	0.5008945449907188	0.0008945449907188374	Mann-Whitney U	0.887030002196896	False
CAG_plncpro	37.0	27389802.0	9.075308739643186e-14	0.5378128777014101	0.037812877701410064	Mann-Whitney U	1.5461637111984686e-13	True
CAT_plncpro	49.0	20280821.5	1.582504391871914e-89	0.3982243819456463	0.1017756180543537	Mann-Whitney U	4.8855840285978553e-89	True
CCA_plncpro	25.0	25311649.0	0.5552394126252798	0.4970072725629056	0.002992727437094389	Mann-Whitney U	0.5912271523324738	False
CCC_plncpro	34.0	26539061.5	3.170569484707555e-05	0.5211081495517821	0.021108149551782085	Mann-Whitney U	4.4601283271115456e-05	True
CCG_plncpro	66.0	28260174.5	2.681396340745901e-27	0.5549030902884586	0.054903090288458634	Mann-Whitney U	5.581186953588753e-27	True
CCT_plncpro	27.0	26680748.5	2.4861094584281493e-06	0.523890246815679	0.023890246815678973	Mann-Whitney U	3.6305090504030113e-06	True
CGA_plncpro	68.0	27222804.5	9.929232691210997e-12	0.5345337957261573	0.034533795726157335	Mann-Whitney U	1.6312310849846636e-11	True
CGC_plncpro	66.0	28213813.5	1.8524738484811417e-26	0.5539927681611533	0.05399276816115328	Mann-Whitney U	3.838459325681645e-26	True
CGG_plncpro	66.0	28647062.5	7.037913771772027e-35	0.5624998355525589	0.06249983555255889	Mann-Whitney U	1.610666833340862e-34	True
CGT_plncpro	69.0	28304051.5	4.147194668591326e-28	0.5557646377956259	0.055764637795625904	Mann-Whitney U	8.71100250023749e-28	True
CTA_plncpro	56.0	21558130.5	1.2287858272537003e-51	0.42330500242636065	0.07669499757363935	Mann-Whitney U	3.0719645681342505e-51	True
CTC_plncpro	27.0	27566785.0	3.99436546566407e-16	0.5412880301152255	0.04128803011522553	Mann-Whitney U	7.032494296736656e-16	True
CTG_plncpro	29.0	26982995.0	4.124231044044263e-09	0.5298250126069827	0.02982501260698267	Mann-Whitney U	6.366262685437452e-09	True
CTT_plncpro	51.0	23834803.0	2.860350335826805e-10	0.46800864025509203	0.031991359744907966	Mann-Whitney U	4.537107429242518e-10	True
Dot_Dist.Ratio_lncfinder	63.0	31257234.0	2.3546350098131413e-111	0.6137518981161805	0.11375189811618047	Mann-Whitney U	8.528599248142086e-111	True
Dot_lnc.dist_lncfinder	83.0	8713867.0	0.0	0.17110126926720218	0.32889873073279785	Mann-Whitney U	0.0	True
Dot_pct.dist_lncfinder	83.0	8380313.0	0.0	0.1645517645789676	0.3354482354210324	Mann-Whitney U	0.0	True
Fickett_l_cpat	61.0	25709273.5	0.3425683584280773	0.5048148345375991	0.004814834537599122	Mann-Whitney U	0.38442445653338625	False
Fickett_score_lncDC	47.0	24812661.5	0.011692410138062263	0.48720939584543127	0.01279060415456873	Mann-Whitney U	0.015323386505722623	False
GAA_plncpro	18.0	25200704.5	0.30803881852713166	0.4948288201297648	0.0051711798702351874	Mann-Whitney U	0.3587287506898242	False
GAC_plncpro	44.0	25461340.0	0.9915923437085153	0.4999465324916923	5.346750830770297e-05	Mann-Whitney U	0.9981017026387682	False
GAG_plncpro	55.0	26922123.5	1.666036350471389e-08	0.5286297693341396	0.028629769334139632	Mann-Whitney U	2.5376712623074138e-08	True
GAT_plncpro	23.0	25156229.0	0.23346072668480367	0.4939555207666585	0.006044479233341504	Mann-Whitney U	0.27536393403848636	False
GCA_plncpro	38.0	24647360.5	0.001571728834310722	0.4839636255219758	0.016036374478024196	Mann-Whitney U	0.0021327293916900652	True
GCC_plncpro	34.0	27379397.0	1.2307017671697785e-13	0.5376085701641564	0.03760857016415642	Mann-Whitney U	2.08133387094889e-13	True
GCG_plncpro	66.0	28724556.0	1.607415763469852e-36	0.5640214603616084	0.06402146036160838	Mann-Whitney U	3.6970562559806594e-36	True
GCT_plncpro	29.0	26748193.5	6.684377272833761e-07	0.5252145641486985	0.025214564148698493	Mann-Whitney U	9.918753372592033e-07	True
GC_content_lncDC	34.0	28875882.0	8.13558518661208e-40	0.5669928243579981	0.06699282435799814	Mann-Whitney U	1.8996797897672876e-39	True
GC_content_paired_ss_lncDC	34.0	29164025.5	1.6185581321193864e-46	0.5726506704762708	0.07265067047627083	Mann-Whitney U	3.918614425131146e-46	True
GGA_plncpro	54.0	28274024.0	1.497528193770316e-27	0.5551750323583475	0.05517503235834753	Mann-Whitney U	3.1311953142470243e-27	True
GGC_plncpro	34.0	28086116.0	3.3532481321006356e-24	0.5514853619392946	0.05148536193929465	Mann-Whitney U	6.620146526893959e-24	True
GGG_plncpro	34.0	27789864.5	2.2128393305965794e-19	0.5456683110625354	0.04566831106253544	Mann-Whitney U	4.0393098891842324e-19	True
GGT_plncpro	15.0	29380539.5	6.6069233194716e-52	0.5769020344475271	0.07690203444752708	Mann-Whitney U	1.660756681397233e-51	True
GTA_plncpro	41.0	23993472.0	1.255403495197903e-08	0.47112418784072285	0.028875812159277148	Mann-Whitney U	1.9249520259701178e-08	True
GTC_plncpro	28.0	28213247.0	1.9224269892185707e-26	0.5539816446417054	0.053981644641705406	Mann-Whitney U	3.9655444620652135e-26	True
GTG_plncpro	17.0	26763034.5	4.962438380514589e-07	0.5255059748320604	0.025505974832060407	Mann-Whitney U	7.387448721801654e-07	True
GTT_plncpro	39.0	25243180.0	0.3925835952132144	0.49566284846216413	0.0043371515378358705	Mann-Whitney U	0.4309986964154621	False
Hexamer_l_cpat	59.0	21474213.0	8.410207949099448e-54	0.42165723906667996	0.07834276093332004	Mann-Whitney U	2.1492753647698586e-53	True
Hexamer_score_ORF_T0_lncDC	59.0	19756360.5	3.767685667661493e-108	0.38792631992781357	0.11207368007218643	Mann-Whitney U	1.3540120368158491e-107	True
Hexamer_score_ORF_T1_lncDC	31.0	24099028.0	1.2676462381279709e-07	0.47319683429938103	0.02680316570061897	Mann-Whitney U	1.9056119919570804e-07	True
Hexamer_score_ORF_T2_lncDC	64.0	23207334.5	2.4403211113105457e-18	0.4556879728894796	0.0443120271105204	Mann-Whitney U	4.402147887070004e-18	True
Hexamer_score_ORF_T3_lncDC	31.0	24528940.0	0.00029522081470270315	0.48163837797605197	0.018361622023948032	Mann-Whitney U	0.0004102766609161434	True
MFE_lncfinder	83.0	42354549.5	0.0	0.8316534069995035	0.3316534069995035	Mann-Whitney U	0.0	True
ORF.Max.Cov_lncfinder	46.0	18281625.0	4.321061048531214e-170	0.35896912837515366	0.14103087162484634	Mann-Whitney U	2.0923032445519563e-169	True
ORF.Max.Len_lncfinder	81.0	12391787.0	0.0	0.2433191238962926	0.2566808761037074	Mann-Whitney U	0.0	True
ORF_T0_MW_lncDC	81.0	10885077.5	0.0	0.2137341063757186	0.2862658936242814	Mann-Whitney U	0.0	True
ORF_T0_PI_lncDC	142.0	31117633.5	3.8083415995605465e-106	0.6110107703550687	0.11101077035506868	Mann-Whitney U	1.3271493453014026e-105	True
ORF_T0_aromaticity_lncDC	139.0	20161462.5	1.3075867793367193e-93	0.39588070646856316	0.10411929353143684	Mann-Whitney U	4.177013322881186e-93	True
ORF_T0_coverage_lncDC	46.0	16476183.5	3.66456421007839e-265	0.32351835408198604	0.17648164591801396	Mann-Whitney U	3.064908248429199e-264	True
ORF_T0_instability_lncDC	140.0	28148368.5	2.7595136968063762e-25	0.5527077218588409	0.05270772185884087	Mann-Whitney U	5.567439914609356e-25	True
ORF_T0_length_lncDC	81.0	11133744.5	0.0	0.21861681107213723	0.28138318892786274	Mann-Whitney U	0.0	True
ORF_T1_MW_lncDC	45.0	21690848.0	2.6152424202849545e-48	0.425910978935294	0.074089021064706	Mann-Whitney U	6.4332166488293e-48	True
ORF_T1_coverage_lncDC	82.0	14736094.0	0.0	0.28935079998820296	0.21064920001179704	Mann-Whitney U	0.0	True
ORF_T1_instability_lncDC	141.0	26619642.0	7.717624334035635e-06	0.522690389196728	0.022690389196727945	Mann-Whitney U	1.1059523967776922e-05	True
ORF_T1_length_lncDC	83.0	7307689.5	0.0	0.14349024937615024	0.35650975062384976	Mann-Whitney U	0.0	True
ORF_T2_MW_lncDC	80.0	14039548.5	0.0	0.2756737701285141	0.22432622987148593	Mann-Whitney U	0.0	True
ORF_T2_length_lncDC	80.0	14273976.0	0.0	0.28027687490405595	0.21972312509594405	Mann-Whitney U	0.0	True
ORF_T3_MW_lncDC	45.0	22157349.0	1.6570490778079383e-37	0.4350709664832356	0.06492903351676438	Mann-Whitney U	3.8303647024706114e-37	True
ORF_T3_coverage_lncDC	82.0	14788789.5	0.0	0.29038550328751545	0.20961449671248455	Mann-Whitney U	0.0	True
ORF_cover_feelnc	46.0	21739708.0	4.141441920059681e-47	0.426870370215468	0.07312962978453202	Mann-Whitney U	1.0079699911256366e-46	True
ORF_coverage_l_cpat	46.0	18281625.0	4.321061048531214e-170	0.35896912837515366	0.14103087162484634	Mann-Whitney U	2.0923032445519563e-169	True
ORF_l_cpat	81.0	12391787.0	0.0	0.2433191238962926	0.2566808761037074	Mann-Whitney U	0.0	True
RCB_T0_lncDC	81.0	38868558.5	0.0	0.7632041771967026	0.26320417719670264	Mann-Whitney U	0.0	True
RCB_T1_lncDC	83.0	39952044.0	0.0	0.7844789733672902	0.2844789733672902	Mann-Whitney U	0.0	True
RNA_size_feelnc	83.0	7431779.0	0.0	0.14592681065861327	0.35407318934138676	Mann-Whitney U	0.0	True
SNR_lncfinder	79.0	18226001.0	1.0540692469371834e-172	0.35787692246912833	0.14212307753087167	Mann-Whitney U	5.270346234685917e-172	True
SS.Dist.Ratio_lncfinder	63.0	31878991.0	4.313716338776458e-136	0.6259604172358512	0.12596041723585116	Mann-Whitney U	1.7254865355105833e-135	True
SS.lnc.dist_lncfinder	83.0	8221052.0	0.0	0.16142459276824755	0.33857540723175245	Mann-Whitney U	0.0	True
SS.pct.dist_lncfinder	83.0	7994672.0	0.0	0.15697950480251324	0.3430204951974868	Mann-Whitney U	0.0	True
SS_score_k1_lncDC	34.0	27673052.0	1.2303886603900778e-17	0.5433746374253001	0.04337463742530012	Mann-Whitney U	2.1937162161993635e-17	True
SS_score_k2_lncDC	66.0	28638537.0	1.0634864691612285e-34	0.5623324329664123	0.06233243296641233	Mann-Whitney U	2.421800870367154e-34	True
SS_score_k3_lncDC	66.0	28792211.0	5.6967962622146e-38	0.5653499011528521	0.06534990115285211	Mann-Whitney U	1.323498121524604e-37	True
SS_score_k4_lncDC	66.0	28576936.0	1.9728723472561535e-33	0.5611228655851189	0.061122865585118924	Mann-Whitney U	4.4269330718918565e-33	True
SS_score_k5_lncDC	66.0	28155043.0	2.1040676499037995e-25	0.552838779106068	0.052838779106068046	Mann-Whitney U	4.282615570600654e-25	True
Seq.Dist.Ratio_lncfinder	62.0	27841483.0	3.514441986946139e-20	0.5466818669118122	0.0466818669118122	Mann-Whitney U	6.598544138756015e-20	True
Seq.lnc.Dist_lncfinder	81.0	12411773.0	0.0	0.24371155930614843	0.2562884406938516	Mann-Whitney U	0.0	True
Seq.pct.Dist_lncfinder	81.0	12365957.0	0.0	0.24281193853471067	0.25718806146528933	Mann-Whitney U	0.0	True
Signal.Max_lncfinder	83.0	8477599.0	0.0	0.16646202532565207	0.3335379746743479	Mann-Whitney U	0.0	True
Signal.Min_lncfinder	83.0	8120381.0	0.0	0.15944786580209136	0.34055213419790864	Mann-Whitney U	0.0	True
Signal.Peak_lncfinder	79.0	12472493.0	0.0	0.24490382779841535	0.25509617220158465	Mann-Whitney U	0.0	True
Signal.Q1_lncfinder	83.0	8152695.0	0.0	0.16008236784522564	0.33991763215477433	Mann-Whitney U	0.0	True
Signal.Q2_lncfinder	83.0	8191445.0	0.0	0.1608432440651753	0.3391567559348247	Mann-Whitney U	0.0	True
TAA_plncpro	33.0	22823125.0	1.5813917645178633e-24	0.4481438213532538	0.05185617864674619	Mann-Whitney U	3.1355181537854186e-24	True
TAC_plncpro	57.0	21380574.0	2.854238948815856e-56	0.4198185890444899	0.08018141095551012	Mann-Whitney U	7.417796138165501e-56	True
TAG_plncpro	42.0	24952698.0	0.04778523619514745	0.4899590846912372	0.010040915308762777	Mann-Whitney U	0.05924854083495371	False
TAT_plncpro	32.0	21310226.5	3.655050801354798e-58	0.41843727962815674	0.08156272037184326	Mann-Whitney U	9.775135864088413e-58	True
TCA_plncpro	50.0	23008661.5	2.0236026810430634e-21	0.4517869261476458	0.04821307385235418	Mann-Whitney U	3.8785718053325385e-21	True
TCC_plncpro	27.0	27456388.0	1.2441242518141414e-14	0.5391203281267408	0.03912032812674082	Mann-Whitney U	2.1514930670470116e-14	True
TCG_plncpro	70.0	28383503.5	1.306530694754584e-29	0.5573247187614954	0.057324718761495363	Mann-Whitney U	2.834925092392022e-29	True
TCT_plncpro	52.0	24590549.5	0.0007222410712069471	0.48284811225922586	0.01715188774077414	Mann-Whitney U	0.0009887824189142727	True
TGA_plncpro	24.0	23769728.0	5.451888812710256e-11	0.46673085909346046	0.03326914090653954	Mann-Whitney U	8.861727398751653e-11	True
TGC_plncpro	30.0	25678121.5	0.4073722904732804	0.5042031489633056	0.004203148963305647	Mann-Whitney U	0.4398855718725563	False
TGG_plncpro	16.0	27738645.5	1.3210555129507688e-18	0.5446625996016425	0.04466259960164254	Mann-Whitney U	2.392462739989581e-18	True
TGT_plncpro	40.0	23345290.0	2.3867473695868984e-16	0.4583968002278348	0.0416031997721652	Mann-Whitney U	4.222706884653744e-16	True
TTA_plncpro	32.0	22558073.0	2.3731639171356397e-29	0.4429393887377674	0.05706061126223261	Mann-Whitney U	5.101193466740161e-29	True
TTC_plncpro	51.0	23781726.0	7.435312072378165e-11	0.46696644600667225	0.03303355399332775	Mann-Whitney U	1.200085457296125e-10	True
TTG_plncpro	39.0	24889982.0	0.026282001097765673	0.48872762371032463	0.011272376289675368	Mann-Whitney U	0.0339598890589107	False
TTT_plncpro	32.0	22465499.0	3.8348451225981905e-31	0.44112165053942887	0.05887834946057113	Mann-Whitney U	8.44032897796731e-31	True
UP.PCT_lncfinder	35.0	28454110.0	5.634974215933705e-31	0.5587111137763051	0.05871111377630511	Mann-Whitney U	1.2343276853950021e-30	True
all_Bitscore_plncpro	78.0	18758075.0	6.849615673905491e-152	0.3683244696653476	0.1316755303346524	Mann-Whitney U	2.9174288981449314e-151	True
all_Frame_Entropy_plncpro	78.0	24387043.0	1.8250788219455016e-06	0.47885215725393077	0.021147842746069234	Mann-Whitney U	2.6908213400478553e-06	True
all_HitScore_plncpro	78.0	20539968.0	8.521365832937418e-83	0.40331285702521236	0.09668714297478764	Mann-Whitney U	2.5453430410072806e-82	True
all_nonb_gaps_max	98.0	17643492.5	2.8396754503760124e-201	0.346439067873811	0.153560932126189	Mann-Whitney U	1.6534819078138807e-200	True
all_nonb_gaps_mean	122.0	24539048.0	0.0003431550398035736	0.48183685376524554	0.018163146234754457	Mann-Whitney U	0.0004740279829118434	True
all_nonb_gaps_median	122.0	25681552.5	0.39988882285183003	0.5042705184164836	0.004270518416483626	Mann-Whitney U	0.43282084355727485	False
all_nonb_gaps_min	95.0	33246569.5	2.4184316314601867e-199	0.6528135258697718	0.15281352586977182	Mann-Whitney U	1.3734303092243035e-198	True
all_numhits_plncpro	78.0	25681526.5	0.38828807807383037	0.5042700078930845	0.004270007893084515	Mann-Whitney U	0.42832737629247475	False
apr_gaps_max	94.0	16956808.0	6.169545892915408e-243	0.3329556638310234	0.16704433616897663	Mann-Whitney U	4.434361110532949e-242	True
apr_gaps_max_pct	108.0	25095969.5	0.14980512498536563	0.4927722944292119	0.007227705570788112	Mann-Whitney U	0.17945405597205258	False
apr_gaps_mean	94.0	18624564.0	9.29904437894445e-158	0.36570291237498115	0.13429708762501885	Mann-Whitney U	4.073867061251855e-157	True
apr_gaps_mean_pct	108.0	25079750.0	0.1326634152999987	0.49245381618793516	0.007546183812064844	Mann-Whitney U	0.1597517566439775	False
apr_gaps_median	94.0	19956632.5	5.449877579592844e-103	0.39185876385869767	0.10814123614130233	Mann-Whitney U	1.8708534974721706e-102	True
apr_gaps_median_pct	108.0	25129395.0	0.1903861053674929	0.4934286213476616	0.006571378652338422	Mann-Whitney U	0.2262987298941776	False
apr_gaps_min	108.0	23244719.5	3.587479826830255e-18	0.45642204663097163	0.043577953369028366	Mann-Whitney U	6.446252813835614e-18	True
apr_gaps_min_pct	108.0	24887899.0	0.024051123494161376	0.4886867229318432	0.011313277068156824	Mann-Whitney U	0.031164836076941503	False
apr_hit_count	101.0	17550989.0	2.2224931847300856e-211	0.3446227139793049	0.15537728602069512	Mann-Whitney U	1.439925161937802e-210	True
apr_hit_count_per_kb	99.0	22483814.5	2.024287836152324e-31	0.4414812848208866	0.05851871517911339	Mann-Whitney U	4.476790406875332e-31	True
apr_max_length	101.0	18611074.0	7.866771653267319e-159	0.3654380292728619	0.1345619707271381	Mann-Whitney U	3.479533615868237e-158	True
apr_max_length_pct	108.0	26274936.5	0.0015104690934800808	0.5159219190590284	0.0159219190590284	Mann-Whitney U	0.0020556679970438973	True
apr_mean_length	101.0	20411983.0	4.7075162068713595e-87	0.4007998055926896	0.09920019440731043	Mann-Whitney U	1.4246430626058062e-86	True
apr_mean_length_pct	108.0	26269248.5	0.0016304179828544364	0.5158102322476975	0.01581023224769751	Mann-Whitney U	0.0022058596238618846	True
apr_std_length	100.0	19155195.0	2.669343767559435e-144	0.37612212552254526	0.12387787447745474	Mann-Whitney U	1.0963376188190536e-143	True
apr_std_length_pct	100.0	21810204.0	1.1959181225299665e-49	0.4282545955058311	0.07174540449416889	Mann-Whitney U	2.9736342506150517e-49	True
apr_total_length	101.0	17580113.0	5.566715936280515e-209	0.3451945787284614	0.15480542127153862	Mann-Whitney U	3.460390987417618e-208	True
apr_total_length_pct	99.0	22432484.5	1.8755615305728523e-32	0.4404733938177894	0.05952660618221062	Mann-Whitney U	4.167914512384116e-32	True
apr_unique_length	101.0	17580113.0	5.566715936280515e-209	0.3451945787284614	0.15480542127153862	Mann-Whitney U	3.460390987417618e-208	True
apr_unique_length_pct	99.0	22432484.5	1.8755615305728523e-32	0.4404733938177894	0.05952660618221062	Mann-Whitney U	4.167914512384116e-32	True
dr_gaps_max	97.0	16510766.0	2.131709904489249e-263	0.32419739929169983	0.17580260070830017	Mann-Whitney U	1.75104742154474e-262	True
dr_gaps_max_pct	144.0	29955562.0	9.294931480424828e-68	0.5881928975749078	0.08819289757490778	Mann-Whitney U	2.623109497543203e-67	True
dr_gaps_mean	103.0	19216896.5	2.7053550108695852e-129	0.37733366627313164	0.12266633372686836	Mann-Whitney U	1.0546299194915331e-128	True
dr_gaps_mean_pct	144.0	30040299.5	2.8713523008497138e-70	0.5898567620571784	0.08985676205717841	Mann-Whitney U	8.255137864942928e-70	True
dr_gaps_median	103.0	20774711.0	1.082669801281544e-73	0.4079221568058483	0.09207784319415169	Mann-Whitney U	3.192487875573784e-73	True
dr_gaps_median_pct	144.0	29593799.0	1.4466234556414754e-57	0.5810894946340652	0.08108949463406523	Mann-Whitney U	3.846513234653634e-57	True
dr_gaps_min	143.0	27934205.0	7.5491606414086285e-22	0.548502511166423	0.04850251116642301	Mann-Whitney U	1.4529765251246733e-21	True
dr_gaps_min_pct	143.0	29211060.0	4.340337004958615e-48	0.5735742171231669	0.07357421712316692	Mann-Whitney U	1.0619973522771078e-47	True
dr_hit_count	95.0	16150314.5	4.249951442154445e-285	0.31711974832924344	0.18288025167075656	Mann-Whitney U	4.3443948075356546e-284	True
dr_hit_count_per_kb	114.0	23899190.5	1.3619641417194804e-09	0.4692729219999181	0.030727078000081898	Mann-Whitney U	2.12374069556258e-09	True
dr_max_length	113.0	17977840.0	8.3230312072536e-185	0.3530041533434786	0.14699584665652138	Mann-Whitney U	4.3506754037916543e-184	True
dr_max_length_pct	144.0	29743297.5	1.1258965763441215e-61	0.5840249747261465	0.08402497472614645	Mann-Whitney U	3.0828120542755705e-61	True
dr_mean_length	113.0	20087881.5	2.8955663304086556e-96	0.39443590561333436	0.10556409438666564	Mann-Whitney U	9.514003657057011e-96	True
dr_mean_length_pct	144.0	30632377.0	4.149689682686611e-89	0.6014825088989137	0.10148250889891375	Mann-Whitney U	1.2725715026905606e-88	True
dr_std_length	113.0	19121972.0	8.154554481930005e-134	0.3754697747959546	0.12453022520404539	Mann-Whitney U	3.233702639386037e-133	True
dr_std_length_pct	115.0	26268369.5	0.0017960823593119934	0.5157929726297017	0.015792972629701696	Mann-Whitney U	0.002415783290302681	True
dr_total_length	95.0	16285607.5	1.0549849268278783e-276	0.31977629610796987	0.18022370389203013	Mann-Whitney U	9.903940129404572e-276	True
dr_total_length_pct	114.0	23114062.5	9.008928323530203e-20	0.4538565291014242	0.04614347089857579	Mann-Whitney U	1.671010898719312e-19	True
dr_unique_length	95.0	16245203.5	3.9881566572552556e-279	0.3189829427456255	0.1810170572543745	Mann-Whitney U	3.821983463202953e-278	True
dr_unique_length_pct	114.0	23573839.5	2.483004357064033e-13	0.46288448744412863	0.037115512555871366	Mann-Whitney U	4.18381686538262e-13	True
global_gaps_max	84.0	14527154.5	0.0	0.28524816522799207	0.21475183477200793	Mann-Whitney U	0.0	True
global_gaps_mean	84.0	15267634.0	0.0	0.29978786181922346	0.20021213818077654	Mann-Whitney U	0.0	True
global_gaps_mean_pct	84.0	21083296.0	9.573170344536377e-66	0.41398138231122034	0.08601861768877966	Mann-Whitney U	2.636921172746547e-65	True
global_gaps_median	84.0	17226468.5	5.0727333366371477e-228	0.33825058671901653	0.16174941328098347	Mann-Whitney U	3.4315549041957176e-227	True
global_gaps_median_pct	84.0	21417276.0	1.714883594566498e-56	0.4205392517289955	0.07946074827100452	Mann-Whitney U	4.482082122162438e-56	True
global_gaps_min	84.0	19942392.5	1.984720887756493e-112	0.3915791541200632	0.10842084587993678	Mann-Whitney U	7.245806415618943e-112	True
global_rm_count	12.0	17794759.0	1.1484370348972887e-202	0.3494092635570372	0.15059073644296278	Mann-Whitney U	6.772833795548113e-202	True
global_rm_count_per_kb	12.0	25141569.0	0.2074265325828012	0.4936676641115756	0.006332335888424412	Mann-Whitney U	0.24578008674761057	False
global_rm_total_length	12.0	20215962.0	1.5622085829846836e-93	0.3969508322375734	0.10304916776242662	Mann-Whitney U	4.955972056365203e-93	True
global_rm_total_length_pct	12.0	24567229.0	0.00045514994230296267	0.48239020222342366	0.01760979777657634	Mann-Whitney U	0.0006268532139501881	True
gq_gaps_max	93.0	18333504.0	7.415286082900104e-168	0.3599877992761799	0.1400122007238201	Mann-Whitney U	3.480644487891886e-167	True
gq_gaps_max_pct	150.0	32244186.5	5.8622134230268185e-152	0.6331312190831447	0.13313121908314474	Mann-Whitney U	2.520203901488165e-151	True
gq_gaps_mean	93.0	20995587.5	4.300295544278805e-67	0.4122591807128344	0.0877408192871656	Mann-Whitney U	1.206180457541616e-66	True
gq_gaps_mean_pct	150.0	32399986.0	6.29007027478809e-159	0.6361904225574685	0.1361904225574685	Mann-Whitney U	2.8091575984490496e-158	True
gq_gaps_median	93.0	21969615.0	9.982398627131528e-42	0.4313847126438542	0.0686152873561458	Mann-Whitney U	2.354822240246412e-41	True
gq_gaps_median_pct	150.0	31002791.5	4.570337301493689e-102	0.6087557885008374	0.10875578850083745	Mann-Whitney U	1.5573001175459976e-101	True
gq_gaps_min	149.0	28200515.0	2.252056324346499e-26	0.5537316452602242	0.053731645260224226	Mann-Whitney U	4.6247585232115603e-26	True
gq_gaps_min_pct	149.0	30900554.0	6.420017290331694e-99	0.6067483024998799	0.10674830249987988	Mann-Whitney U	2.1556262434690358e-98	True
gq_hit_count	153.0	15678115.5	0.0	0.3078478776148174	0.1921521223851826	Mann-Whitney U	0.0	True
gq_hit_count_per_kb	152.0	26123757.0	0.0106245650245145	0.512953431665638	0.012953431665638004	Mann-Whitney U	0.013963714032219058	False
gq_max_length	154.0	18510175.5	6.691425291590944e-160	0.3634568352269628	0.13654316477303718	Mann-Whitney U	3.0177016020900336e-159	True
gq_max_length_pct	151.0	32141309.0	1.921114975542196e-147	0.631111166352361	0.13111116635236097	Mann-Whitney U	7.961377376120812e-147	True
gq_mean_length	155.0	23867134.5	6.226746974151801e-10	0.46864348591974503	0.03135651408025497	Mann-Whitney U	9.775780232456753e-10	True
gq_mean_length_pct	151.0	32587497.5	1.5896608735292905e-167	0.6398723074946838	0.13987230749468382	Mann-Whitney U	7.386303048721956e-167	True
gq_std_length	154.0	21363561.0	4.212520097785067e-57	0.4194845300217801	0.0805154699782199	Mann-Whitney U	1.1072909971320746e-56	True
gq_std_length_pct	152.0	28333429.0	7.655288450271437e-29	0.5563414801479245	0.056341480147924505	Mann-Whitney U	1.630292910705954e-28	True
gq_total_length	153.0	15777740.0	5.760501557177403e-308	0.3098040560141561	0.19019594398584388	Mann-Whitney U	6.624576790754014e-307	True
gq_total_length_pct	152.0	26008666.0	0.03493639898769174	0.5106935605680837	0.010693560568083682	Mann-Whitney U	0.04485831295964198	False
gq_unique_length	153.0	15777639.0	5.67653631953285e-308	0.3098020728271054	0.19019792717289458	Mann-Whitney U	6.624576790754014e-307	True
gq_unique_length_pct	152.0	26008449.0	0.03500898772285103	0.510689299661252	0.010689299661251983	Mann-Whitney U	0.04485831295964198	False
ir_gaps_max	98.0	17112476.5	3.073377824549971e-229	0.3360122950528358	0.1639877049471642	Mann-Whitney U	2.110080297452219e-228	True
ir_gaps_max_pct	90.0	34347552.0	4.345232694575542e-259	0.6744318846525003	0.17443188465250026	Mann-Whitney U	3.4462190336288784e-258	True
ir_gaps_mean	125.0	23490731.5	2.2075669212307116e-14	0.4612526190341266	0.03874738096587338	Mann-Whitney U	3.7891074021124154e-14	True
ir_gaps_mean_pct	90.0	34462908.0	8.350230144199082e-266	0.6766969591616232	0.1766969591616232	Mann-Whitney U	7.247369559116184e-265	True
ir_gaps_median	125.0	24813614.0	0.011815162101295996	0.4872280986738055	0.01277190132619449	Mann-Whitney U	0.015440268655102722	False
ir_gaps_median_pct	90.0	34455569.0	2.2468295205598616e-265	0.6765528541144435	0.17655285411444355	Mann-Whitney U	1.9139658878843264e-264	True
ir_gaps_min	89.0	31383394.5	1.4204351183624384e-118	0.6162291245509407	0.1162291245509407	Mann-Whitney U	5.3557389708747676e-118	True
ir_gaps_min_pct	89.0	32305115.0	1.801464850612982e-157	0.6343275815803628	0.13432758158036284	Mann-Whitney U	7.817677653603507e-157	True
ir_hit_count	95.0	15431591.0	0.0	0.3030072420100437	0.1969927579899563	Mann-Whitney U	0.0	True
ir_hit_count_per_kb	125.0	24277983.0	4.41535343931101e-06	0.47671070794947373	0.023289292050526267	Mann-Whitney U	6.407137482911875e-06	True
ir_max_length	95.0	17692569.0	6.788939352273171e-199	0.347402710243059	0.15259728975694098	Mann-Whitney U	3.762544701259829e-198	True
ir_max_length_pct	90.0	34155311.0	4.3507006528247765e-248	0.6706571335454204	0.17065713354542045	Mann-Whitney U	3.2808562299990115e-247	True
ir_mean_length	127.0	23546949.0	1.1682345978491573e-13	0.46235647861851425	0.037643521381485745	Mann-Whitney U	1.9829812362015215e-13	True
ir_mean_length_pct	90.0	34611738.5	1.3446480670922651e-274	0.6796193227294481	0.17961932272944814	Mann-Whitney U	1.237076221724884e-273	True
ir_std_length	127.0	23085012.0	3.3105111192480336e-20	0.4532861075626462	0.0467138924373538	Mann-Whitney U	6.241127519893834e-20	True
ir_std_length_pct	91.0	32032578.5	1.3622794618940674e-142	0.628976186950213	0.12897618695021296	Mann-Whitney U	5.545562411250186e-142	True
ir_total_length	95.0	15503067.5	0.0	0.304410719923211	0.195589280076789	Mann-Whitney U	0.0	True
ir_total_length_pct	126.0	23908233.0	1.7232669099737222e-09	0.46945047614750246	0.03054952385249754	Mann-Whitney U	2.678049927661866e-09	True
ir_unique_length	95.0	15442114.5	0.0	0.3032138763558667	0.19678612364413328	Mann-Whitney U	0.0	True
ir_unique_length_pct	126.0	24006543.5	1.6864026289859773e-08	0.47138085347966663	0.02861914652033337	Mann-Whitney U	2.560215212321946e-08	True
kmerScore_12mer_feelnc	60.0	20242859.5	8.152416053348796e-91	0.39747897851179526	0.10252102148820474	Mann-Whitney U	2.568569441466059e-90	True
kmerScore_1mer_feelnc	65.0	29102719.5	4.7854319787670816e-45	0.5714468955720067	0.07144689557200667	Mann-Whitney U	1.1465097449129467e-44	True
kmerScore_2mer_feelnc	65.0	29111886.5	2.894307460775138e-45	0.5716268943412526	0.07162689434125258	Mann-Whitney U	6.970583413385149e-45	True
kmerScore_3mer_feelnc	59.0	24103415.5	1.3906388651853794e-07	0.4732829851229947	0.026717014877005285	Mann-Whitney U	2.083693413632816e-07	True
kmerScore_6mer_feelnc	59.0	23384458.5	8.32997391805928e-16	0.4591658939109599	0.04083410608904009	Mann-Whitney U	1.4569536130445888e-15	True
kmerScore_9mer_feelnc	59.0	21474819.0	8.721721319118487e-54	0.4216691381889842	0.07833086181101578	Mann-Whitney U	2.216570059002488e-53	True
lctr_count	86.0	18579808.0	8.39557711343493e-206	0.3648241052498181	0.13517589475018188	Mann-Whitney U	5.015539574259828e-205	True
lctr_count_per_kb	86.0	20487716.0	5.976581544818486e-107	0.4022868620769592	0.09771313792304082	Mann-Whitney U	2.0986469546690865e-106	True
lctr_gaps_max	86.0	17663310.0	7.268704125715163e-260	0.3468281946993298	0.1531718053006702	Mann-Whitney U	5.865971750577149e-259	True
lctr_gaps_mean	86.0	17811596.0	3.686231670260819e-250	0.3497398667290448	0.15026013327095522	Mann-Whitney U	2.874011132745723e-249	True
lctr_gaps_median	86.0	18269928.0	1.8417140264427983e-221	0.3587394517520633	0.1412605482479367	Mann-Whitney U	1.210269217376696e-220	True
lctr_gaps_min	86.0	19429811.5	1.922991800054393e-164	0.38151436202463057	0.11848563797536943	Mann-Whitney U	8.845762280250208e-164	True
lctr_low_complexity_count	85.0	23275557.5	3.3737365709611695e-55	0.45702756665344413	0.04297243334655587	Mann-Whitney U	8.718645071023247e-55	True
lctr_low_complexity_count_per_kb	85.0	23406694.0	7.396604536599777e-49	0.45960249941260356	0.04039750058739644	Mann-Whitney U	1.8292677886214502e-48	True
lctr_mean_length	86.0	19148551.0	4.86723739690498e-171	0.3759916671585363	0.12400833284146368	Mann-Whitney U	2.4074507554583772e-170	True
lctr_mean_length_pct	86.0	20711668.0	1.0358429473279241e-97	0.40668427501141513	0.09331572498858487	Mann-Whitney U	3.452809824426414e-97	True
lctr_mean_num_fragments	86.0	19235300.0	3.514746230893054e-179	0.3776950284799405	0.12230497152005948	Mann-Whitney U	1.7964258513453384e-178	True
lctr_satellite_count	138.0	25536942.0	0.06448858918462336	0.5014310167234506	0.0014310167234505844	Mann-Whitney U	0.07910600273313799	False
lctr_satellite_count_per_kb	138.0	25537520.5	0.062398535610488345	0.5014423758690827	0.0014423758690826904	Mann-Whitney U	0.0769526176429615	False
lctr_simple_repeat_count	86.0	19200147.0	5.7474564116452345e-186	0.37700478120871755	0.12299521879128245	Mann-Whitney U	3.038884999260699e-185	True
lctr_simple_repeat_count_per_kb	86.0	20491838.0	1.4954996732682398e-116	0.4023677996712465	0.09763220032875353	Mann-Whitney U	5.592925607344636e-116	True
lctr_sum_num_fragments	86.0	18577687.5	6.764655228680417e-206	0.364782468139511	0.13521753186048902	Mann-Whitney U	4.094396585780253e-205	True
lctr_total_length	86.0	18687583.0	1.324756701380436e-196	0.36694032291704587	0.13305967708295413	Mann-Whitney U	7.169271560411771e-196	True
lctr_total_length_pct	86.0	20273346.0	3.4366765596954433e-116	0.3980775966506209	0.10192240334937908	Mann-Whitney U	1.2748961431128257e-115	True
motif_diversity	120.0	21031473.5	5.604278203983429e-66	0.41296382081681154	0.08703617918318846	Mann-Whitney U	1.5529927553207093e-65	True
motif_types_present		18576168.0	5.744854697356818e-197	0.36475263197393126	0.13524736802606874	Mann-Whitney U	3.1459918580763526e-196	True
mr_gaps_max	97.0	16239699.0	2.6772033781190486e-279	0.3188748590513619	0.18112514094863807	Mann-Whitney U	2.6202416041165154e-278	True
mr_gaps_max_pct	148.0	30610604.0	2.5126669111444454e-88	0.6010549848231211	0.10105498482312114	Mann-Whitney U	7.654481980969834e-88	True
mr_gaps_mean	104.0	19384431.0	1.7264133917818157e-122	0.3806232925201293	0.11937670747987073	Mann-Whitney U	6.617918001830294e-122	True
mr_gaps_mean_pct	148.0	30989994.0	1.5554506806410808e-101	0.6085045029931005	0.10850450299310055	Mann-Whitney U	5.261083184521302e-101	True
mr_gaps_median	104.0	21208197.5	5.455939625980719e-61	0.41643388763215045	0.08356611236784955	Mann-Whitney U	1.485048655592385e-60	True
mr_gaps_median_pct	148.0	30802578.0	6.81515906125979e-95	0.6048244932476016	0.10482449324760157	Mann-Whitney U	2.1922889287968556e-94	True
mr_gaps_min	147.0	29030988.0	1.4438982333107854e-43	0.5700384106024243	0.07003841060242433	Mann-Whitney U	3.4414154783573124e-43	True
mr_gaps_min_pct	147.0	30272016.0	1.1508415674212475e-77	0.5944066349505969	0.09440663495059687	Mann-Whitney U	3.4154007807340247e-77	True
mr_hit_count	95.0	15890840.0	7.532260561084078e-301	0.3120248328006414	0.18797516719935858	Mann-Whitney U	8.450828922191892e-300	True
mr_hit_count_per_kb	121.0	24013476.5	1.9570901110842197e-08	0.4715169865076127	0.0284830134923873	Mann-Whitney U	2.9613863522984905e-08	True
mr_max_length	95.0	16986243.5	2.253565726353448e-236	0.3335336450432125	0.16646635495678752	Mann-Whitney U	1.5948311294193632e-235	True
mr_max_length_pct	148.0	30860353.5	6.461870502267502e-97	0.60595894496491	0.10595894496490998	Mann-Whitney U	2.1384607417575907e-96	True
mr_mean_length	102.0	20841178.0	1.2467711742681507e-71	0.40922727060485203	0.09077272939514797	Mann-Whitney U	3.6070109444235807e-71	True
mr_mean_length_pct	148.0	31091763.0	3.088948967558217e-105	0.6105027897551148	0.11050278975511485	Mann-Whitney U	1.0683582895314134e-104	True
mr_std_length	102.0	19770276.5	6.1646787239585125e-108	0.3881995677594734	0.1118004322405266	Mann-Whitney U	2.198257529473578e-107	True
mr_std_length_pct	145.0	27841496.5	3.1063726599883834e-20	0.5466821319912695	0.04668213199126947	Mann-Whitney U	5.90467530411015e-20	True
mr_total_length	95.0	15712575.5	0.0	0.30852451747390036	0.19147548252609964	Mann-Whitney U	0.0	True
mr_total_length_pct	121.0	22776418.0	2.356001815345657e-25	0.44722670533763603	0.05277329466236397	Mann-Whitney U	4.774276806427322e-25	True
mr_unique_length	95.0	15594962.5	0.0	0.3062151256066245	0.1937848743933755	Mann-Whitney U	0.0	True
mr_unique_length_pct	121.0	23079178.5	2.6373794455392467e-20	0.45317156378383133	0.04682843621616867	Mann-Whitney U	5.034002261195243e-20	True
orf_coverage_plncpro	46.0	24633884.0	0.0013123523995316317	0.4836990074993138	0.016300992500686173	Mann-Whitney U	0.0017913415542568265	True
pseudo_ancient_count	72.0	25452660.5	0.15293785564205303	0.4997761060361813	0.00022389396381872206	Mann-Whitney U	0.18225755609130942	False
pseudo_ancient_count_per_kb	72.0	25452660.5	0.15293786228531617	0.4997761060361813	0.00022389396381872206	Mann-Whitney U	0.18225755609130942	False
pseudo_count	77.0	25439853.0	0.34598201088004765	0.4995246241732908	0.0004753758267092012	Mann-Whitney U	0.38442445653338625	False
pseudo_count_per_kb	77.0	25439933.0	0.34757891040815836	0.4995261950145191	0.0004738049854808857	Mann-Whitney U	0.3852681898500068	False
pseudo_max_divergence	77.0	25443362.5	0.396750935015851	0.49959353501442405	0.00040646498557594946	Mann-Whitney U	0.4313298510825561	False
pseudo_max_hit_length	77.0	25439828.0	0.3454849667999559	0.49952413328540696	0.00047586671459304286	Mann-Whitney U	0.38442445653338625	False
pseudo_max_hit_reference_coverage	75.0	25463369.0	0.9661488140648862	0.49998637295234466	1.3627047655340174e-05	Mann-Whitney U	0.9789173005943781	False
pseudo_max_num_fragments	77.0	25439839.0	0.345703073559374	0.49952434927607586	0.000475650723924137	Mann-Whitney U	0.38442445653338625	False
pseudo_max_perc_del	73.0	25465658.5	0.9203334964156679	0.5000313284647466	3.1328464746627205e-05	Mann-Whitney U	0.9366225848478036	False
pseudo_max_perc_ins	71.0	25469173.5	0.7114345200545724	0.5001003473012142	0.00010034730121422086	Mann-Whitney U	0.7420858939344747	False
pseudo_max_sw_score	77.0	25439819.0	0.3453058612979336	0.4995239565657688	0.0004760434342311881	Mann-Whitney U	0.38442445653338625	False
pseudo_mean_divergence	77.0	25443362.5	0.396750935015851	0.49959353501442405	0.00040646498557594946	Mann-Whitney U	0.4313298510825561	False
pseudo_mean_hit_length	77.0	25439828.0	0.3454849667999559	0.49952413328540696	0.00047586671459304286	Mann-Whitney U	0.38442445653338625	False
pseudo_mean_hit_reference_coverage	75.0	25463365.0	0.9659536839080665	0.49998629441028325	1.37055897167504e-05	Mann-Whitney U	0.9789173005943781	False
pseudo_mean_num_fragments	77.0	25439839.0	0.345703073559374	0.49952434927607586	0.000475650723924137	Mann-Whitney U	0.38442445653338625	False
pseudo_mean_perc_del	73.0	25465658.5	0.9203334964156679	0.5000313284647466	3.1328464746627205e-05	Mann-Whitney U	0.9366225848478036	False
pseudo_mean_perc_ins	71.0	25469173.5	0.7114345200545724	0.5001003473012142	0.00010034730121422086	Mann-Whitney U	0.7420858939344747	False
pseudo_mean_sw_score	77.0	25439816.0	0.3452461724832816	0.4995238976592227	0.00047610234077727354	Mann-Whitney U	0.38442445653338625	False
pseudo_min_divergence	77.0	25443365.5	0.3968193697725314	0.49959359392097014	0.00040640607902986403	Mann-Whitney U	0.4313298510825561	False
pseudo_min_hit_length	77.0	25439821.0	0.34534565711959275	0.4995239958367995	0.000476004163200483	Mann-Whitney U	0.38442445653338625	False
pseudo_min_hit_reference_coverage	75.0	25460064.5	0.7970267808908141	0.4999214873918589	7.85126081411236e-05	Mann-Whitney U	0.8276124587128093	False
pseudo_min_perc_del	73.0	25465658.5	0.9203334964156679	0.5000313284647466	3.1328464746627205e-05	Mann-Whitney U	0.9366225848478036	False
pseudo_min_perc_ins	71.0	25469173.5	0.7114345200545724	0.5001003473012142	0.00010034730121422086	Mann-Whitney U	0.7420858939344747	False
pseudo_min_sw_score	77.0	25439814.0	0.34520638359506994	0.499523858388192	0.00047614161180797865	Mann-Whitney U	0.38442445653338625	False
pseudo_rrna_count	133.0	25467365.5	0.5128699181075309	0.500064846289455	6.48462894550228e-05	Mann-Whitney U	0.5473785668897081	False
pseudo_rrna_count_per_kb	133.0	25467366.0	0.5128060982084353	0.5000648561072127	6.485610721274071e-05	Mann-Whitney U	0.5473785668897081	False
pseudo_scrna_count	132.0	25450380.0	0.1174176168857435	0.4997313272434175	0.0002686727565824887	Mann-Whitney U	0.14213712565101674	False
pseudo_scrna_count_per_kb	132.0	25450380.0	0.11741762553779643	0.4997313272434175	0.0002686727565824887	Mann-Whitney U	0.14213712565101674	False
pseudo_snrna_count	76.0	25456287.0	0.6952401188300605	0.49984731423261086	0.00015268576738913797	Mann-Whitney U	0.7314713343210025	False
pseudo_snrna_count_per_kb	76.0	25456320.5	0.6964879226795633	0.49984797202237524	0.00015202797762475795	Mann-Whitney U	0.7314713343210025	False
pseudo_sum_hit_length	77.0	25439839.0	0.3457039545465215	0.49952434927607586	0.000475650723924137	Mann-Whitney U	0.38442445653338625	False
pseudo_sum_num_fragments	77.0	25439853.0	0.34598201088004765	0.4995246241732908	0.0004753758267092012	Mann-Whitney U	0.38442445653338625	False
pseudo_trna_count	74.0	25458005.5	0.6376547611883503	0.49988105786574594	0.00011894213425406308	Mann-Whitney U	0.6730187103057881	False
pseudo_trna_count_per_kb	74.0	25458010.0	0.63790469063766	0.499881146225565	0.00011885377443499046	Mann-Whitney U	0.6730187103057881	False
pseudo_unique_classes	77.0	25439839.0	0.345703073559374	0.49952434927607586	0.000475650723924137	Mann-Whitney U	0.38442445653338625	False
pseudo_unique_subfamilies	77.0	25439853.0	0.34598201088004765	0.4995246241732908	0.0004753758267092012	Mann-Whitney U	0.38442445653338625	False
pseudogene_gaps_max	77.0	25439755.0	0.34403392706312264	0.49952269989278614	0.00047730010721386273	Mann-Whitney U	0.38442445653338625	False
pseudogene_gaps_mean	77.0	25439744.0	0.3438156149272692	0.4995224839021173	0.0004775160978827131	Mann-Whitney U	0.38442445653338625	False
pseudogene_gaps_median	77.0	25439745.0	0.3438354578290872	0.4995225035376326	0.0004774964623673883	Mann-Whitney U	0.38442445653338625	False
pseudogene_gaps_min	77.0	25438767.5	0.3104569290263086	0.49950330982137453	0.0004966901786254696	Mann-Whitney U	0.3606317862426817	False
str_gaps_max	97.0	16360477.5	5.4271375876503524e-272	0.3212464071424894	0.17875359285751058	Mann-Whitney U	4.800929404459927e-271	True
str_gaps_max_pct	88.0	32226016.5	5.3515907412863504e-151	0.632774441769171	0.13277444176917097	Mann-Whitney U	2.2584694871483682e-150	True
str_gaps_mean	124.0	20900125.5	7.731685325894731e-70	0.4103847351461548	0.08961526485384519	Mann-Whitney U	2.2090529502556376e-69	True
str_gaps_mean_pct	88.0	32624536.5	4.4983935600551496e-169	0.6405995873478635	0.14059958734786349	Mann-Whitney U	2.155480247526426e-168	True
str_gaps_median	124.0	23146542.5	2.955157587006688e-19	0.4544942906401072	0.04550570935989279	Mann-Whitney U	5.373013794557614e-19	True
str_gaps_median_pct	88.0	32715672.5	2.3669714308089015e-173	0.6423890896751238	0.14238908967512376	Mann-Whitney U	1.1964910529363678e-172	True
str_gaps_min	87.0	30800150.0	5.475859931943054e-107	0.6047768182163231	0.10477681821632312	Mann-Whitney U	1.9376119759183114e-106	True
str_gaps_min_pct	87.0	31174296.0	3.2941318087210357e-122	0.6121233677437886	0.11212336774378862	Mann-Whitney U	1.2523145719104766e-121	True
str_hit_count	95.0	15915176.5	4.0626620040833353e-299	0.31250269252004287	0.18749730747995713	Mann-Whitney U	4.449582194948415e-298	True
str_hit_count_per_kb	123.0	25599218.0	0.6008776572821135	0.5026538380776077	0.002653838077607662	Mann-Whitney U	0.6368749362897977	False
str_max_length	116.0	17526026.5	2.2227271946294172e-207	0.3441325624272921	0.15586743757270788	Mann-Whitney U	1.363272679372709e-206	True
str_max_length_pct	88.0	33240643.5	4.75927447693228e-199	0.6526971658057867	0.15269716580578674	Mann-Whitney U	2.669836901693718e-198	True
str_mean_length	116.0	23515942.5	4.677363069816824e-14	0.46174765001170476	0.03825234998829524	Mann-Whitney U	7.998464729054793e-14	True
str_mean_length_pct	88.0	33460735.5	2.351357933220114e-210	0.657018785650978	0.15701878565097804	Mann-Whitney U	1.5022564573350728e-209	True
str_std_length	116.0	20246136.0	9.188684274633145e-91	0.3975433142778511	0.10245668572214889	Mann-Whitney U	2.8753705893409844e-90	True
str_std_length_pct	146.0	30808157.0	4.121055971606042e-95	0.604934039787759	0.10493403978775895	Mann-Whitney U	1.3349899626329432e-94	True
str_total_length	95.0	16019895.5	1.4658365195219339e-292	0.31455890405235015	0.18544109594764985	Mann-Whitney U	1.5324654522274762e-291	True
str_total_length_pct	123.0	25251442.0	0.4105169031774699	0.49582507709001505	0.004174922909984946	Mann-Whitney U	0.4422430338680004	False
str_unique_length	95.0	16013022.0	5.536527727090391e-293	0.3144239393375676	0.18557606066243237	Mann-Whitney U	5.922797103399023e-292	True
str_unique_length_pct	123.0	25274928.5	0.4641223148636998	0.49628624662136595	0.003713753378634055	Mann-Whitney U	0.4988230486852849	False
te_ancient_count	11.0	22188267.0	4.1166921971603455e-52	0.4356780573469363	0.06432194265306368	Mann-Whitney U	1.0404826432383291e-51	True
te_ancient_count_per_kb	11.0	23011583.0	1.1630818023528002e-29	0.45184429130575116	0.048155708694248844	Mann-Whitney U	2.535628573849707e-29	True
te_count	14.0	23905964.5	8.265842075311072e-11	0.469405932980923	0.03059406701907702	Mann-Whitney U	1.3294711030220606e-10	True
te_count_per_kb	13.0	26623509.0	1.6034004981229952e-06	0.5227663197346001	0.022766319734600082	Mann-Whitney U	2.371589161210861e-06	True
te_dna_count	129.0	24077757.0	2.223218741370829e-22	0.4727791672522959	0.027220832747704093	Mann-Whitney U	4.333392461993988e-22	True
te_dna_count_per_kb	129.0	24167011.0	9.816093908638214e-20	0.4745317155396607	0.025468284460339274	Mann-Whitney U	1.8134149389452124e-19	True
te_fragmented_ratio	128.0	24987963.5	1.2459235359105945e-05	0.49065154095793745	0.009348459042062551	Mann-Whitney U	1.7743802678602892e-05	True
te_gaps_max	2.0	23262734.0	8.233992423746683e-20	0.456775770622308	0.04322422937769199	Mann-Whitney U	1.5334560789163863e-19	True
te_gaps_max_pct	2.0	25229816.0	0.3323387055287439	0.4954004394349794	0.004599560565020588	Mann-Whitney U	0.38442445653338625	False
te_gaps_mean	2.0	23708333.0	3.7036369238406077e-13	0.4655253366283299	0.0344746633716701	Mann-Whitney U	6.217784616666714e-13	True
te_gaps_mean_pct	2.0	25672046.5	0.3893899947330379	0.504083863207533	0.004083863207532956	Mann-Whitney U	0.42851530520860637	False
te_gaps_median	2.0	24427510.0	1.6669341533762964e-05	0.47964674765374243	0.020353252346257567	Mann-Whitney U	2.3666349091144948e-05	True
te_gaps_median_pct	2.0	25667735.0	0.39757360186739954	0.5039992046830861	0.003999204683086122	Mann-Whitney U	0.4313298510825561	False
te_gaps_min	1.0	24681245.5	0.0003380779274838651	0.4846289749597305	0.015371025040269493	Mann-Whitney U	0.00046842122482704197	True
te_gaps_min_pct	1.0	25346544.5	0.5905323800372775	0.49769246368892506	0.0023075363110749425	Mann-Whitney U	0.6273554152820962	False
te_line_count	7.0	24164653.0	6.074765533577033e-13	0.47448541499445707	0.025514585005542934	Mann-Whitney U	1.0161425983437946e-12	True
te_line_count_per_kb	7.0	24437243.5	1.4472500930717158e-08	0.47983786994243616	0.020162130057563843	Mann-Whitney U	2.2117443282823564e-08	True
te_ltr_count	4.0	24025886.0	5.72811873140017e-15	0.4717606534353925	0.028239346564607526	Mann-Whitney U	9.943149496015389e-15	True
te_ltr_count_per_kb	4.0	24293909.0	2.352058451532772e-10	0.4770234231669942	0.022976576833005802	Mann-Whitney U	3.7567600267537327e-10	True
te_max_divergence	14.0	23404556.0	1.5558938994558797e-17	0.4595605186807777	0.040439481319222315	Mann-Whitney U	2.7633636824312923e-17	True
te_max_hit_length	13.0	24448694.0	2.649235428320832e-05	0.48006270641099186	0.019937293589008143	Mann-Whitney U	3.738184960207309e-05	True
te_max_hit_length_pct	13.0	27099631.0	1.3045222051902107e-11	0.5321152205757581	0.03211522057575811	Mann-Whitney U	2.1355167771797044e-11	True
te_max_hit_reference_coverage	5.0	23672125.5	4.005464142923922e-16	0.4648143837061666	0.03518561629383338	Mann-Whitney U	7.032494296736656e-16	True
te_max_num_fragments	14.0	25109265.0	0.12268514915694177	0.49303335842359486	0.0069666415764051415	Mann-Whitney U	0.14812380213174073	False
te_max_perc_del	14.0	23435623.5	4.083762578510097e-18	0.46017054505402377	0.03982945494597623	Mann-Whitney U	7.309458311730135e-18	True
te_max_perc_ins	9.0	23123021.5	6.96457753883952e-25	0.4540324436834766	0.045967556316523384	Mann-Whitney U	1.3868855705048395e-24	True
te_max_sw_score	13.0	25405324.5	0.8079561942687652	0.4988466392814061	0.0011533607185938988	Mann-Whitney U	0.8370717328009729	False
te_mean_divergence	14.0	23606396.0	1.4989102935796433e-14	0.46352375109973615	0.03647624890026385	Mann-Whitney U	2.5823922660922694e-14	True
te_mean_hit_length	13.0	24873189.5	0.014481588811358779	0.4883978943187503	0.011602105681249697	Mann-Whitney U	0.018871192218767815	False
te_mean_hit_length_pct	13.0	27647199.5	1.6546775839464436e-19	0.5428670102646227	0.042867010264622696	Mann-Whitney U	3.032476847073164e-19	True
te_mean_hit_reference_coverage	5.0	23941439.0	4.670278431383199e-12	0.4701024930703321	0.029897506929667916	Mann-Whitney U	7.727798843295941e-12	True
te_mean_num_fragments	14.0	25124812.5	0.13999120289456055	0.493338641598554	0.006661358401445994	Mann-Whitney U	0.16813564838511189	False
te_mean_perc_del	14.0	23615408.5	2.6279703588250385e-15	0.46370071618185993	0.03629928381814007	Mann-Whitney U	4.579039261589082e-15	True
te_mean_perc_ins	9.0	23381428.5	4.999693898482038e-20	0.4591063982994387	0.04089360170056128	Mann-Whitney U	9.349021110982672e-20	True
te_mean_sw_score	13.0	25913814.0	0.06272850920616602	0.5088310926657698	0.008831092665769757	Mann-Whitney U	0.07715271185785125	False
te_min_divergence	14.0	24388968.5	8.579608314836507e-06	0.478889965438744	0.021110034561255986	Mann-Whitney U	1.2256583306909297e-05	True
te_min_hit_length	13.0	25749560.5	0.2374371579269372	0.5056058905446472	0.0056058905446472185	Mann-Whitney U	0.27933783285522024	False
te_min_hit_length_pct	13.0	27901873.0	6.249810848424573e-24	0.5478676556840124	0.04786765568401241	Mann-Whitney U	1.228595294989446e-23	True
te_min_hit_reference_coverage	6.0	25984060.0	0.0017526407415770632	0.5102104090772945	0.010210409077294536	Mann-Whitney U	0.002364266103007182	True
te_min_perc_del	3.0	24904386.5	0.007547748139981449	0.48901046349123467	0.01098953650876533	Mann-Whitney U	0.01000566035847685	False
te_min_perc_ins	10.0	25397650.5	0.7197786930072533	0.49869595633658304	0.001304043663416965	Mann-Whitney U	0.749090947473612	False
te_min_sw_score	13.0	26569400.5	4.7851521253674855e-06	0.5217038714520931	0.02170387145209307	Mann-Whitney U	6.921918168770577e-06	True
te_rc_count	136.0	25463826.5	0.9800523468520133	0.4999953562006189	4.643799381087721e-06	Mann-Whitney U	0.9890755388300851	False
te_rc_count_per_kb	136.0	25463831.5	0.9804748819706931	0.49999545437819565	4.545621804352695e-06	Mann-Whitney U	0.9890755388300851	False
te_retroposon_count	130.0	25644415.0	2.0242286068520633e-06	0.5035413044650415	0.003541304465041528	Mann-Whitney U	2.965430443159074e-06	True
te_retroposon_count_per_kb	130.0	25645122.0	1.8461416426670677e-06	0.5035551867743965	0.0035551867743964793	Mann-Whitney U	2.7131794109484065e-06	True
te_sine_count	8.0	25677182.5	0.2841023006084594	0.5041847112143887	0.004184711214388681	Mann-Whitney U	0.33169304131952115	False
te_sine_count_per_kb	8.0	26549973.0	5.799438782130612e-08	0.5213224024775622	0.02132240247756223	Mann-Whitney U	8.746694556656006e-08	True
te_srprna_count	137.0	25461858.5	0.9129653325555268	0.49995671350640314	4.328649359686132e-05	Mann-Whitney U	0.9366225848478036	False
te_srprna_count_per_kb	137.0	25461911.0	0.9150306342303863	0.4999577443709592	4.225562904081048e-05	Mann-Whitney U	0.9366225848478036	False
te_sum_fragmented	128.0	24973921.5	6.786293981188989e-06	0.4903758190513431	0.009624180948656913	Mann-Whitney U	9.755297597959172e-06	True
te_sum_hit_length	13.0	24056656.0	5.7460720019695505e-09	0.4723648382428209	0.027635161757179116	Mann-Whitney U	8.840110772260846e-09	True
te_sum_hit_length_pct	13.0	26194235.5	0.0025150730081428684	0.5143373133344824	0.014337313334482404	Mann-Whitney U	0.003363179022516626	True
te_sum_num_fragments	14.0	23961734.5	3.89083252506634e-10	0.4705010056721899	0.029498994327810113	Mann-Whitney U	6.150456912476001e-10	True
te_unique_classes	14.0	24219428.0	1.7298698240753595e-07	0.4755609503479472	0.02443904965205279	Mann-Whitney U	2.583571815177485e-07	True
te_unique_families	14.0	23980537.5	5.28032455980908e-10	0.47087021226738246	0.02912978773261754	Mann-Whitney U	8.318319512028002e-10	True
te_unique_subfamilies	14.0	23898037.5	6.489877312328695e-11	0.46925028225071547	0.030749717749284533	Mann-Whitney U	1.051177311151831e-10	True
te_young_count	131.0	25948699.5	9.477107286024822e-11	0.5095160874366357	0.009516087436635678	Mann-Whitney U	1.5189788681433514e-10	True
te_young_count_per_kb	131.0	25959830.0	3.5214867102956456e-11	0.5097346405402783	0.009734640540278283	Mann-Whitney U	5.744269101900698e-11	True
total_nonb_count	95.0	15230547.0	0.0	0.2990596394613067	0.2009403605386933	Mann-Whitney U	0.0	True
total_nonb_coverage	95.0	15289718.5	0.0	0.3002215023580487	0.19977849764195132	Mann-Whitney U	0.0	True
total_nonb_coverage_pct	122.0	24369244.5	2.259513002134983e-05	0.47850267453391077	0.021497325466089234	Mann-Whitney U	3.19807994148336e-05	True
transcript_length		7431779.0	0.0	0.14592681065861327	0.35407318934138676	Mann-Whitney U	0.0	True
tri_gaps_max	96.0	16217189.0	1.8558268532910636e-284	0.31843286360075373	0.18156713639924627	Mann-Whitney U	1.8558268532910636e-283	True
tri_gaps_max_pct	109.0	24796965.0	0.00931796126883292	0.48690118697868445	0.013098813021315547	Mann-Whitney U	0.01231684535535386	False
tri_gaps_mean	96.0	17207987.0	3.3715655938227497e-227	0.3378876929420101	0.1621123070579899	Mann-Whitney U	2.2477103958818332e-226	True
tri_gaps_mean_pct	109.0	24800597.5	0.009709578679007387	0.48697251298820615	0.013027487011793848	Mann-Whitney U	0.012797725479493977	False
tri_gaps_median	96.0	18048105.0	1.022307916207196e-183	0.35438384282979507	0.14561615717020493	Mann-Whitney U	5.283838668037193e-183	True
tri_gaps_median_pct	109.0	24663922.5	0.0018163502345584454	0.48428882892726116	0.01571117107273884	Mann-Whitney U	0.002435921597367011	True
tri_gaps_min	109.0	22822475.0	6.229444201682327e-25	0.448131058268274	0.051868941731726015	Mann-Whitney U	1.2458888403364654e-24	True
tri_gaps_min_pct	109.0	24742563.0	0.004855282771439314	0.4858329756724212	0.014167024327578825	Mann-Whitney U	0.006455000216364406	True
tri_hit_count	118.0	16898399.5	4.6066070361889145e-245	0.33180878283249615	0.16819121716750385	Mann-Whitney U	3.3635543438839694e-244	True
tri_hit_count_per_kb	119.0	23100781.5	3.218410244510598e-20	0.4535957498220139	0.046404250177986106	Mann-Whitney U	6.092463837345165e-20	True
tri_max_length	118.0	17836337.0	2.3765517432068632e-194	0.3502256690144067	0.14977433098559328	Mann-Whitney U	1.2711788393897176e-193	True
tri_max_length_pct	109.0	25968492.5	0.04928411769470344	0.5099047331920283	0.009904733192028337	Mann-Whitney U	0.06094272618162254	False
tri_mean_length	118.0	19609562.0	2.882895271643773e-115	0.38504385572718697	0.11495614427281303	Mann-Whitney U	1.0609054599649086e-114	True
tri_mean_length_pct	109.0	26053271.5	0.021643271624541938	0.511569412548186	0.011569412548185998	Mann-Whitney U	0.028124025274828508	False
tri_std_length	117.0	18612277.5	6.530801233334863e-163	0.3654616606155899	0.13453833938441012	Mann-Whitney U	2.9744243240931057e-162	True
tri_std_length_pct	117.0	22126330.0	4.5184947565796705e-40	0.4344618924324842	0.06553810756751582	Mann-Whitney U	1.060463055115637e-39	True
tri_total_length	118.0	16879877.5	1.9002707954886843e-245	0.3314450938171179	0.1685549061828821	Mann-Whitney U	1.4098783321367658e-244	True
tri_total_length_pct	119.0	22782731.5	1.448497915026048e-25	0.44735067416382057	0.05264932583617943	Mann-Whitney U	2.961373515164365e-25	True
tri_unique_length	118.0	16820051.0	7.499581611939682e-249	0.33027036965781936	0.16972963034218064	Mann-Whitney U	5.749679235820423e-248	True
tri_unique_length_pct	119.0	22958468.5	1.5736949046061594e-22	0.4508013607255056	0.049198639274494416	Mann-Whitney U	3.08042406859078e-22	True
unknown_count	105.0	25552562.5	0.03786605619313647	0.5017377332910306	0.001737733291030552	Mann-Whitney U	0.04746154182245988	False
unknown_count_per_kb	105.0	25553574.0	0.03572796215842494	0.5017575946148107	0.0017575946148107313	Mann-Whitney U	0.045652396091320754	False
unknown_gaps_max	105.0	25551295.0	0.04070304834184038	0.50171284527532	0.0017128452753200074	Mann-Whitney U	0.05076309493164571	False
unknown_gaps_mean	105.0	25551239.5	0.040831185053715024	0.5017117555042179	0.0017117555042178711	Mann-Whitney U	0.05076309493164571	False
unknown_gaps_median	105.0	25551286.5	0.040722650732402825	0.5017126783734395	0.001712678373439469	Mann-Whitney U	0.05076309493164571	False
unknown_gaps_min	105.0	25537589.0	0.06532482137866744	0.5014437209018844	0.0014437209018843822	Mann-Whitney U	0.07991866445262505	False
unknown_mean_length	105.0	25552935.5	0.03706656637150964	0.5017450573382575	0.0017450573382574719	Mann-Whitney U	0.04684236409586383	False
unknown_mean_length_pct	105.0	25553430.0	0.036026199592292585	0.5017547671005997	0.0017547671005997412	Mann-Whitney U	0.04577914865318947	False
unknown_mean_num_fragments	105.0	25552638.5	0.03770164552208092	0.5017392255901975	0.0017392255901974574	Mann-Whitney U	0.04738458180370826	False
unknown_sum_num_fragments	105.0	25552746.5	0.0374693418868186	0.5017413462258556	0.0017413462258556445	Mann-Whitney U	0.04722163635051112	False
unknown_total_length	105.0	25552979.0	0.03697403277888753	0.5017459114831754	0.0017459114831753775	Mann-Whitney U	0.04684236409586383	False
unknown_total_length_pct	105.0	25553523.0	0.03583334618888423	0.5017565932035276	0.0017565932035276122	Mann-Whitney U	0.0456602195204619	False
z_gaps_max	95.0	16387935.0	9.98539183471525e-273	0.3217855493053092	0.17821445069469077	Mann-Whitney U	9.006431850919637e-272	True
z_gaps_max_pct	107.0	26017473.0	0.0314389366665253	0.5108664905518023	0.010866490551802332	Mann-Whitney U	0.040509554248183866	False
z_gaps_mean	92.0	18799104.5	4.9876990800589656e-148	0.3691301050425456	0.13086989495745438	Mann-Whitney U	2.08576506984284e-147	True
z_gaps_mean_pct	107.0	26341878.5	0.0006433375844548583	0.517236359727825	0.017236359727825	Mann-Whitney U	0.0008833889219380144	True
z_gaps_median	92.0	20117212.5	5.681137136063252e-96	0.395011834914169	0.10498816508583098	Mann-Whitney U	1.8534206259497133e-95	True
z_gaps_median_pct	107.0	25683130.0	0.3944001768323674	0.5043014934419539	0.004301493441953852	Mann-Whitney U	0.4313298510825561	False
z_gaps_min	106.0	26413572.0	0.0001336801189526421	0.518644098547824	0.018644098547824006	Mann-Whitney U	0.00018634198399459202	True
z_gaps_min_pct	106.0	27243964.5	8.073535518110839e-13	0.5349492832310382	0.034949283231038186	Mann-Whitney U	1.3455892530184732e-12	True
z_hit_count	112.0	15365374.5	0.0	0.30170704690763606	0.19829295309236394	Mann-Whitney U	0.0	True
z_hit_count_per_kb	110.0	21294480.0	4.289035263687091e-59	0.41812808898564224	0.08187191101435776	Mann-Whitney U	1.1605624831153305e-58	True
z_max_length	112.0	17047644.5	5.781650575770558e-235	0.33473928532143515	0.16526071467856485	Mann-Whitney U	4.0296352497794796e-234	True
z_max_length_pct	107.0	25760895.0	0.2485074296278884	0.5058284492934219	0.005828449293421856	Mann-Whitney U	0.29161586129803235	False
z_mean_length	112.0	19210114.5	1.2788028047619297e-130	0.37720049820800394	0.12279950179199606	Mann-Whitney U	5.027771711029809e-130	True
z_mean_length_pct	107.0	26494636.0	6.161896773324618e-05	0.5202358319644433	0.02023583196444334	Mann-Whitney U	8.641684499174768e-05	True
z_std_length	111.0	17862115.5	2.1770576165617285e-199	0.35073184314694794	0.14926815685305206	Mann-Whitney U	1.2518081295229939e-198	True
z_std_length_pct	111.0	20479184.0	7.263189789251863e-87	0.4021193318599628	0.09788066814003721	Mann-Whitney U	2.183704119644351e-86	True
z_total_length	112.0	15515855.0	0.0	0.3046618090757944	0.19533819092420562	Mann-Whitney U	0.0	True
z_total_length_pct	110.0	20843775.5	3.8563899845983034e-72	0.40927827385598287	0.09072172614401713	Mann-Whitney U	1.1227464512121642e-71	True
z_unique_length	112.0	15515855.0	0.0	0.3046618090757944	0.19533819092420562	Mann-Whitney U	0.0	True
z_unique_length_pct	110.0	20843775.5	3.8563899845983034e-72	0.40927827385598287	0.09072172614401713	Mann-Whitney U	1.1227464512121642e-71	True

## Sheet: Table S9
feature	statistic	p_value	cramers_v	odds_ratio	test	adj_p	significant	frequency_in_low_entropy	frequency_in_high_entropy
te_has_dna	92.8073	5.76421e-22	0.0768189	0.550613	Chi-squared	1.11409e-21	TRUE	12.985849901486656	7.586055689541767
te_has_line	47.5765	5.29e-12	0.0550013	0.729006	Chi-squared	8.72187e-12	TRUE	21.610245387784346	16.72878754659066
te_has_ltr	50.2909	1.32563e-12	0.0565486	0.727042	Chi-squared	2.2014e-12	TRUE	22.693892172667024	17.583863187897393
te_has_rc	0	1	0	1.11271	Chi-squared	1	FALSE	0.04477879276374709	0.04385003288752467
te_has_retroposon	21.6066	3.34695e-06	0.0370655	2.38125	Chi-squared	4.87215e-06	TRUE	0.5194339960594662	1.2278009208506906
te_has_sine	2.45534	0.117126	0.0124949	1.0651	Chi-squared	0.142137	FALSE	25.98065556152606	27.208945406709056
te_has_srprna	0	1	0	0.989526	Chi-squared	1	FALSE	0.20598244671323662	0.19732514799386097
lctr_has_low_complexity	241.081	2.28576e-54	0.123811	0.332128	Chi-squared	5.87402e-54	TRUE	13.424682070571379	4.889278666959
lctr_has_simple_repeat	766.064	1.28979e-168	0.220704	0.308296	Chi-squared	6.11654e-168	TRUE	39.95163890381515	17.01381276035957
lctr_has_satellite	3.10191	0.0782004	0.014044	1.42302	Chi-squared	0.0954169	FALSE	0.6985491671144546	0.9866257399693049
pseudo_has_rrna	0	1	0	2.44831	Chi-squared	1	FALSE	0.008955758552749417	0.021925016443762334
pseudo_has_scrna	1.24519	0.264472	0.00889807	0.188206	Chi-squared	0.30956	FALSE	0.05373455131649651	0.0
pseudo_has_snrna	0.0377412	0.845964	0.00154912	0.885171	Chi-squared	0.874479	FALSE	0.20598244671323662	0.17540013155009868
pseudo_has_trna	0.0272853	0.8688	0.00131717	0.815802	Chi-squared	0.894067	FALSE	0.08955758552749418	0.065775049331287
apr_present	404.157	6.85522e-90	0.160307	0.47158	Chi-squared	2.13068e-89	TRUE	76.83145262403725	60.99539574654681
dr_present	308.369	4.94858e-69	0.140027	0.395661	Chi-squared	1.40515e-68	TRUE	92.75479133082573	83.51238763429073
gq_present	92.8348	5.68471e-22	0.0768303	0.595261	Chi-squared	1.10336e-21	TRUE	91.14275479133083	85.9679894759921
ir_present	148.625	3.46412e-34	0.0972126	0.147077	Chi-squared	7.81124e-34	TRUE	99.62385814078452	97.47862310896733
mr_present	298.946	5.59105e-67	0.137871	0.357857	Chi-squared	1.55872e-66	TRUE	94.87730610782734	86.88884016663012
str_present	189.375	4.35281e-43	0.109733	0.327283	Chi-squared	1.03211e-42	TRUE	97.59090094931041	92.98399473799606
tri_present	567.512	1.95215e-125	0.189961	0.399686	Chi-squared	7.54613e-125	TRUE	81.15708400501522	63.25367244025433
z_present	627.318	1.91521e-138	0.19972	0.366547	Chi-squared	7.72806e-138	TRUE	84.5423607379545	66.71782503836879
any_nonb_present	37.1541	1.09153e-09	0.0486049	0.0662114	Chi-squared	1.70783e-09	TRUE	99.97313272434175	99.53957465468099

[truncated: 9 more sheets: Table S10, Table S11, Table S12, Table S13, Table S14, Table S15, Table S16, Table S17, Table S18]
